# Supplementary material for: Dichloridobis[1-(2-methyl­benzimidazol-1-ylmethyl-κN 3)benzotriazole]mercury(II)
Source: Acta Crystallogr Sect E Struct Rep Online. 2009 Jun 27;65(Pt 7):m829. doi: 10.1107/S1600536809023459 (PMC2969412; doi:10.1107/S1600536809023459)
Supplement: Supplementary file 1 [file e-65-0m829-sup1.cif]

##############################################################################
###                                                                        ###
###        Electronic paper (Acta Crystallographica Section E)             ###
###                                                                        ###
##############################################################################
#                                                                            #
# This CIF contains the data in a paper accepted for publication in Acta     #
# Crystallographica Section E. It conforms to the requirements of Notes      #
# for Authors for Section E, and has been peer reviewed under the auspices   #
# of the IUCr Commission on Journals.                                        #
#                                                                            #
# Full details of the Crystallographic Information File format               #
# are given in the paper "The Crystallographic Information File (CIF):       #
# a New Standard Archive File for Crystallography" by S. R. Hall, F. H.      #
# Allen and I. D. Brown [Acta Cryst. (1991), A47, 655-685].                  #
#                                                                            #
# The current version of the core CIF dictionary is obtainable from          #
# ftp://ftp.iucr.org/pub/cif_core.dic. The current version number is 2.4.    #
#                                                                            #
# Software is freely available for graphical display of the structure(s) in  #
# this CIF.  For information consult the CIF home page http://www.iucr.org/  #
# cif/home.html                                                              #
#                                                                            #
# This file may be used for bona fide research purposes within the           #
# scientific community so long as proper attribution is given to the journal # 
# article from which it was obtained.                                        #
#                                                                            #
##############################################################################
                                             
data_global
_audit_creation_method     'SHELXL-97'
_journal_date_recd_electronic     2009-06-17
_journal_date_accepted     2009-06-18
_journal_name_full     'Acta Crystallographica, Section E'
_journal_year     2009
_journal_volume     65
_journal_issue      7
_journal_page_first     m829
_journal_page_last     m829
_journal_paper_category     QM
_journal_coeditor_code     NG2600
_publ_contact_author_name     'Dr. Jie Wu'
_publ_contact_author_address
;
 Department of Chemistry
 Zhengzhou University
 Zhengzhou
 450052
 People's Republic of China
;
_publ_contact_author_email     'wujie@zzu.edu.cn'
_publ_contact_author_fax     '86 371 67761744'
_publ_contact_author_phone     '86 371 67761744'
_publ_section_title
;\
Dichloridobis[1-(2-methylbenzimidazol-1-ylmethyl-\k<i>N</i>^3^)benzotriazole]\
mercury(II)
;
loop_
    _publ_author_name
    _publ_author_footnote
    _publ_author_address
    'Jie Wu' ?
;
 Department of Chemistry
 Zhengzhou University
 Zhengzhou 450052
 People's Republic of China
;
    'Jie Yang' ?
;
 Department of Chemistry
 Zhengzhou University
 Zhengzhou 450052
 People's Republic of China
;
    'Fang-fang Pan' ?
;
 Department of Chemistry
 Zhengzhou University
 Zhengzhou 450052
 People's Republic of China
;
_publ_section_synopsis     .
data_I
_audit_creation_method     SHELXL-97
_chemical_name_systematic
;
Dichloridobis[1-(2-methylbenzimidazol-1-ylmethyl-
\k<i>N</i>^3^)benzotriazole]mercury(II)
;
_chemical_name_common     ?
_chemical_formula_moiety     'C30 H26 Cl2 Hg N10'
_chemical_formula_sum     'C30 H26 Cl2 Hg N10'
_chemical_formula_iupac     '[Hg Cl2 (C15 H13 N5)2]'
_chemical_formula_weight     798.10
_chemical_melting_point     ?
_symmetry_cell_setting     Monoclinic
_symmetry_space_group_name_H-M     'C 2/c'
_symmetry_space_group_name_Hall     '-C 2yc'
loop_
    _symmetry_equiv_pos_as_xyz
    'x, y, z'
    '-x, y, -z+1/2'
    'x+1/2, y+1/2, z'
    '-x+1/2, y+1/2, -z+1/2'
    '-x, -y, -z'
    'x, -y, z-1/2'
    '-x+1/2, -y+1/2, -z'
    'x+1/2, -y+1/2, z-1/2'
_cell_length_a     15.612(3)
_cell_length_b     12.883(3)
_cell_length_c     14.751(3)
_cell_angle_alpha     90.00
_cell_angle_beta     97.49(3)
_cell_angle_gamma     90.00
_cell_volume     2941.5(11)
_cell_formula_units_Z     4
_cell_measurement_reflns_used     4239
_cell_measurement_theta_min     2.0552
_cell_measurement_theta_max     29.0943
_cell_measurement_temperature     293(2)
_exptl_crystal_description     'Prism'
_exptl_crystal_colour     'Colorless'
_exptl_crystal_size_max     0.22
_exptl_crystal_size_mid     0.18
_exptl_crystal_size_min     0.16
_exptl_crystal_density_diffrn     1.802
_exptl_crystal_density_meas     ?
_exptl_crystal_density_method     'not measured'
_exptl_crystal_F_000     1560
_exptl_absorpt_coefficient_mu     5.455
_exptl_absorpt_correction_type     multi-scan
_exptl_absorpt_process_details     '(CrystalClear; Rigaku/MSC, 2006)'
_exptl_absorpt_correction_T_min     0.3799
_exptl_absorpt_correction_T_max     0.4757
_exptl_special_details
;
;
_diffrn_ambient_temperature     293(2)
_diffrn_radiation_type     MoK\a
_diffrn_radiation_wavelength     0.71073
_diffrn_radiation_source     'fine-focus sealed tube'
_diffrn_radiation_monochromator     graphite
_diffrn_measurement_device_type     'Rigaku Saturn724'
_diffrn_measurement_method     'dtprofit.ref'
_diffrn_detector_area_resol_mean     28.5714
_diffrn_reflns_number     14609
_diffrn_reflns_av_R_equivalents     0.0509
_diffrn_reflns_av_sigmaI/netI     0.0361
_diffrn_reflns_theta_min     2.39
_diffrn_reflns_theta_max     25.00
_diffrn_reflns_theta_full     25.00
_diffrn_measured_fraction_theta_max     1.000
_diffrn_measured_fraction_theta_full     1.000
_diffrn_reflns_limit_h_min     -18
_diffrn_reflns_limit_h_max     18
_diffrn_reflns_limit_k_min     -15
_diffrn_reflns_limit_k_max     15
_diffrn_reflns_limit_l_min     -17
_diffrn_reflns_limit_l_max     17
_diffrn_standards_number     7836
_diffrn_standards_interval_count     ?
_diffrn_standards_interval_time     ?
_diffrn_standards_decay_%     ?
_refine_special_details
;
Refinement of <i>F</i>^2^ against ALL reflections. The weighted <i>R</i>-factor
<i>wR</i> and goodness of fit <i>S</i> are based on <i>F</i>^2^, conventional
<i>R</i>-factors <i>R</i> are based on <i>F</i>, with <i>F</i> set to zero for
negative <i>F</i>^2^. The threshold expression of <i>F</i>^2^ >
\s(<i>F</i>^2^) is used only for calculating <i>R</i>-factors(gt) <i>etc</i>.
and is not relevant to the choice of reflections for refinement.
<i>R</i>-factors based on <i>F</i>^2^ are statistically about twice as large
as those based on <i>F</i>, and <i>R</i>- factors based on ALL data will be
even larger.
;
_reflns_number_total     2587
_reflns_number_gt     2379
_reflns_threshold_expression     I>2\s(I)
_refine_ls_structure_factor_coef     Fsqd
_refine_ls_matrix_type     full
_refine_ls_R_factor_all     0.0410
_refine_ls_R_factor_gt     0.0358
_refine_ls_wR_factor_gt     0.0597
_refine_ls_wR_factor_ref     0.0617
_refine_ls_goodness_of_fit_ref     1.092
_refine_ls_restrained_S_all     1.092
_refine_ls_number_reflns     2587
_refine_ls_number_parameters     196
_refine_ls_number_restraints     0
_refine_ls_hydrogen_treatment     constr
_refine_ls_weighting_scheme     calc
_refine_ls_weighting_details
         'calc w=1/[\s^2^(Fo^2^)+(0.0229P)^2^+4.6614P] where P=(Fo^2^+2Fc^2^)/3'
_atom_sites_solution_hydrogens     geom
_atom_sites_solution_primary     direct
_atom_sites_solution_secondary     difmap
_refine_ls_shift/su_max     0.000
_refine_ls_shift/su_mean     0.000
_refine_diff_density_max     0.571
_refine_diff_density_min     -0.468
_refine_ls_extinction_method     none
_refine_ls_extinction_coef     ?
loop_
    _atom_type_symbol
    _atom_type_description
    _atom_type_scat_dispersion_real
    _atom_type_scat_dispersion_imag
    _atom_type_scat_source
    'C' 'C' 0.0033 0.0016
                         'International Tables Vol C Tables 4.2.6.8 and 6.1.1.4'
    'H' 'H' 0.0000 0.0000
                         'International Tables Vol C Tables 4.2.6.8 and 6.1.1.4'
    'Cl' 'Cl' 0.1484 0.1585
                         'International Tables Vol C Tables 4.2.6.8 and 6.1.1.4'
    'Hg' 'Hg' -2.3894 9.2266
                         'International Tables Vol C Tables 4.2.6.8 and 6.1.1.4'
    'N' 'N' 0.0061 0.0033
                         'International Tables Vol C Tables 4.2.6.8 and 6.1.1.4'
_computing_data_collection     'CrystalClear (Rigaku/MSC, 2006)'
_computing_cell_refinement     'CrystalClear (Rigaku/MSC , 2006)'
_computing_data_reduction     'CrystalClear (Rigaku/MSC, 2006)'
_computing_structure_solution     'SHELXS97 (Sheldrick, 2008)'
_computing_structure_refinement     'SHELXS97 (Sheldrick, 2008)'
_computing_molecular_graphics     'SHELXTL (Sheldrick, 2008)'
_computing_publication_material     'SHELXTL (Sheldrick, 2008)'
loop_
    _atom_site_type_symbol
    _atom_site_label
    _atom_site_fract_x
    _atom_site_fract_y
    _atom_site_fract_z
    _atom_site_U_iso_or_equiv
    _atom_site_adp_type
    _atom_site_calc_flag
    _atom_site_refinement_flags
    _atom_site_occupancy
    _atom_site_disorder_assembly
    _atom_site_disorder_group
    Hg Hg1 0.5000 -0.10389(2) 0.2500 0.04638(11) Uani d S 1 . .
    Cl Cl1 0.62989(9) -0.19849(10) 0.30815(8) 0.0585(4) Uani d . 1 . .
    N N1 0.4757(2) 0.0231(3) 0.3545(2) 0.0389(9) Uani d . 1 . .
    N N2 0.4113(2) 0.1501(3) 0.4213(2) 0.0380(9) Uani d . 1 . .
    N N3 0.3561(2) 0.3232(3) 0.4176(2) 0.0439(10) Uani d . 1 . .
    N N4 0.3539(3) 0.3999(4) 0.4808(3) 0.0606(12) Uani d . 1 . .
    N N5 0.3651(3) 0.4882(4) 0.4425(3) 0.0642(13) Uani d . 1 . .
    C C1 0.3170(3) 0.0391(4) 0.3110(4) 0.0577(14) Uani d . 1 . .
    H H1A 0.3243 -0.0205 0.2737 0.087 Uiso calc R 1 . .
    H H1B 0.2941 0.0956 0.2728 0.087 Uiso calc R 1 . .
    H H1C 0.2778 0.0226 0.3538 0.087 Uiso calc R 1 . .
    C C2 0.4021(3) 0.0696(4) 0.3614(3) 0.0392(11) Uani d . 1 . .
    C C3 0.5386(3) 0.0762(3) 0.4139(3) 0.0359(11) Uani d . 1 . .
    C C4 0.6271(3) 0.0600(4) 0.4337(3) 0.0436(11) Uani d . 1 . .
    H H4 0.6547 0.0066 0.4064 0.052 Uiso calc R 1 . .
    C C5 0.6722(3) 0.1269(4) 0.4956(3) 0.0513(13) Uani d . 1 . .
    H H5 0.7317 0.1191 0.5095 0.062 Uiso calc R 1 . .
    C C6 0.6311(3) 0.2054(4) 0.5377(3) 0.0541(13) Uani d . 1 . .
    H H6 0.6637 0.2481 0.5799 0.065 Uiso calc R 1 . .
    C C7 0.5436(3) 0.2220(4) 0.5189(3) 0.0452(12) Uani d . 1 . .
    H H7 0.5163 0.2750 0.5469 0.054 Uiso calc R 1 . .
    C C8 0.4984(3) 0.1560(3) 0.4564(3) 0.0348(10) Uani d . 1 . .
    C C9 0.3430(3) 0.2172(4) 0.4447(3) 0.0471(12) Uani d . 1 . .
    H H9A 0.2878 0.1926 0.4145 0.057 Uiso calc R 1 . .
    H H9B 0.3414 0.2146 0.5102 0.057 Uiso calc R 1 . .
    C C10 0.3696(3) 0.3647(4) 0.3355(3) 0.0420(11) Uani d . 1 . .
    C C11 0.3763(3) 0.3232(5) 0.2497(3) 0.0568(14) Uani d . 1 . .
    H H11 0.3719 0.2523 0.2381 0.068 Uiso calc R 1 . .
    C C12 0.3900(3) 0.3936(5) 0.1833(4) 0.0636(16) Uani d . 1 . .
    H H12 0.3946 0.3697 0.1246 0.076 Uiso calc R 1 . .
    C C13 0.3973(3) 0.5008(6) 0.2009(4) 0.0688(17) Uani d . 1 . .
    H H13 0.4074 0.5456 0.1539 0.083 Uiso calc R 1 . .
    C C14 0.3898(3) 0.5404(5) 0.2845(4) 0.0642(16) Uani d . 1 . .
    H H14 0.3943 0.6114 0.2959 0.077 Uiso calc R 1 . .
    C C15 0.3752(3) 0.4707(4) 0.3524(3) 0.0496(13) Uani d . 1 . .
loop_
    _atom_site_aniso_label
    _atom_site_aniso_U_11
    _atom_site_aniso_U_22
    _atom_site_aniso_U_33
    _atom_site_aniso_U_12
    _atom_site_aniso_U_13
    _atom_site_aniso_U_23
    Hg1 0.05294(19) 0.03316(15) 0.05032(18) 0.000 -0.00348(13) 0.000
    Cl1 0.0714(9) 0.0507(8) 0.0509(7) 0.0232(7) -0.0012(7) 0.0044(6)
    N1 0.039(2) 0.034(2) 0.044(2) 0.0053(18) 0.0057(18) -0.0056(17)
    N2 0.035(2) 0.039(2) 0.040(2) 0.0014(17) 0.0063(18) -0.0022(18)
    N3 0.050(2) 0.045(2) 0.037(2) 0.0158(19) 0.0079(19) -0.0040(19)
    N4 0.080(3) 0.058(3) 0.045(2) 0.023(3) 0.011(2) -0.010(2)
    N5 0.085(4) 0.048(3) 0.060(3) 0.014(3) 0.006(3) -0.003(2)
    C1 0.042(3) 0.063(4) 0.064(3) -0.001(3) -0.005(3) -0.013(3)
    C2 0.040(3) 0.040(3) 0.038(3) -0.005(2) 0.004(2) 0.001(2)
    C3 0.041(3) 0.034(2) 0.032(2) -0.002(2) 0.003(2) -0.0002(19)
    C4 0.036(3) 0.046(3) 0.049(3) 0.004(2) 0.007(2) -0.004(2)
    C5 0.038(3) 0.057(3) 0.058(3) -0.006(2) 0.005(2) -0.001(3)
    C6 0.054(3) 0.057(3) 0.049(3) -0.010(3) -0.001(3) -0.010(3)
    C7 0.051(3) 0.039(3) 0.046(3) 0.001(2) 0.007(2) -0.006(2)
    C8 0.040(3) 0.032(2) 0.032(2) -0.001(2) 0.005(2) 0.001(2)
    C9 0.044(3) 0.056(3) 0.045(3) 0.012(2) 0.018(2) 0.000(2)
    C10 0.034(3) 0.054(3) 0.039(3) 0.009(2) 0.007(2) -0.001(2)
    C11 0.053(3) 0.074(4) 0.043(3) 0.009(3) 0.007(3) -0.004(3)
    C12 0.047(3) 0.107(5) 0.036(3) 0.005(3) 0.004(2) -0.002(3)
    C13 0.043(3) 0.094(5) 0.068(4) 0.001(3) 0.001(3) 0.033(4)
    C14 0.050(3) 0.064(4) 0.076(4) 0.006(3) -0.001(3) 0.016(3)
    C15 0.047(3) 0.054(3) 0.047(3) 0.014(3) 0.002(2) 0.003(3)
_geom_special_details
;
All e.s.d.'s (except the e.s.d. in the dihedral angle between two l.s. planes)
are estimated using the full covariance matrix. The cell e.s.d.'s are taken
into account individually in the estimation of e.s.d.'s in distances, angles
and torsion angles; correlations between e.s.d.'s in cell parameters are only
used when they are defined by crystal symmetry. An approximate (isotropic)
treatment of cell e.s.d.'s is used for estimating e.s.d.'s involving l.s.
planes.
;
loop_
    _geom_bond_atom_site_label_1
    _geom_bond_atom_site_label_2
    _geom_bond_site_symmetry_2
    _geom_bond_distance
    _geom_bond_publ_flag
    Hg1 N1 . 2.313(3) ?
    Hg1 N1 2_655 2.313(3) ?
    Hg1 Cl1 2_655 2.4248(13) ?
    Hg1 Cl1 . 2.4248(13) ?
    N1 C2 . 1.311(5) ?
    N1 C3 . 1.405(5) ?
    N2 C2 . 1.357(6) ?
    N2 C8 . 1.392(5) ?
    N2 C9 . 1.450(5) ?
    N3 N4 . 1.362(5) ?
    N3 C10 . 1.366(6) ?
    N3 C9 . 1.444(6) ?
    N4 N5 . 1.293(6) ?
    N5 C15 . 1.377(6) ?
    C1 C2 . 1.488(6) ?
    C1 H1A . 0.9600 ?
    C1 H1B . 0.9600 ?
    C1 H1C . 0.9600 ?
    C3 C4 . 1.391(6) ?
    C3 C8 . 1.395(6) ?
    C4 C5 . 1.380(7) ?
    C4 H4 . 0.9300 ?
    C5 C6 . 1.387(7) ?
    C5 H5 . 0.9300 ?
    C6 C7 . 1.375(6) ?
    C6 H6 . 0.9300 ?
    C7 C8 . 1.378(6) ?
    C7 H7 . 0.9300 ?
    C9 H9A . 0.9700 ?
    C9 H9B . 0.9700 ?
    C10 C15 . 1.389(7) ?
    C10 C11 . 1.390(6) ?
    C11 C12 . 1.372(7) ?
    C11 H11 . 0.9300 ?
    C12 C13 . 1.407(8) ?
    C12 H12 . 0.9300 ?
    C13 C14 . 1.354(8) ?
    C13 H13 . 0.9300 ?
    C14 C15 . 1.387(7) ?
    C14 H14 . 0.9300 ?
loop_
    _geom_angle_atom_site_label_1
    _geom_angle_atom_site_label_2
    _geom_angle_atom_site_label_3
    _geom_angle_site_symmetry_1
    _geom_angle_site_symmetry_3
    _geom_angle
    _geom_angle_publ_flag
    N1 Hg1 N1 . 2_655 89.97(18) ?
    N1 Hg1 Cl1 . 2_655 112.90(10) ?
    N1 Hg1 Cl1 2_655 2_655 108.78(10) ?
    N1 Hg1 Cl1 . . 108.78(10) ?
    N1 Hg1 Cl1 2_655 . 112.90(10) ?
    Cl1 Hg1 Cl1 2_655 . 119.65(7) ?
    C2 N1 C3 . . 106.1(4) ?
    C2 N1 Hg1 . . 126.6(3) ?
    C3 N1 Hg1 . . 126.7(3) ?
    C2 N2 C8 . . 107.5(4) ?
    C2 N2 C9 . . 126.3(4) ?
    C8 N2 C9 . . 126.2(4) ?
    N4 N3 C10 . . 110.1(4) ?
    N4 N3 C9 . . 118.7(4) ?
    C10 N3 C9 . . 131.2(4) ?
    N5 N4 N3 . . 108.8(4) ?
    N4 N5 C15 . . 108.4(4) ?
    C2 C1 H1A . . 109.5 ?
    C2 C1 H1B . . 109.5 ?
    H1A C1 H1B . . 109.5 ?
    C2 C1 H1C . . 109.5 ?
    H1A C1 H1C . . 109.5 ?
    H1B C1 H1C . . 109.5 ?
    N1 C2 N2 . . 112.3(4) ?
    N1 C2 C1 . . 125.1(4) ?
    N2 C2 C1 . . 122.6(4) ?
    C4 C3 C8 . . 120.6(4) ?
    C4 C3 N1 . . 130.7(4) ?
    C8 C3 N1 . . 108.7(4) ?
    C5 C4 C3 . . 116.9(4) ?
    C5 C4 H4 . . 121.6 ?
    C3 C4 H4 . . 121.6 ?
    C4 C5 C6 . . 121.8(5) ?
    C4 C5 H5 . . 119.1 ?
    C6 C5 H5 . . 119.1 ?
    C7 C6 C5 . . 121.8(5) ?
    C7 C6 H6 . . 119.1 ?
    C5 C6 H6 . . 119.1 ?
    C6 C7 C8 . . 116.6(4) ?
    C6 C7 H7 . . 121.7 ?
    C8 C7 H7 . . 121.7 ?
    C7 C8 N2 . . 132.3(4) ?
    C7 C8 C3 . . 122.3(4) ?
    N2 C8 C3 . . 105.4(4) ?
    N3 C9 N2 . . 111.3(4) ?
    N3 C9 H9A . . 109.4 ?
    N2 C9 H9A . . 109.4 ?
    N3 C9 H9B . . 109.4 ?
    N2 C9 H9B . . 109.4 ?
    H9A C9 H9B . . 108.0 ?
    N3 C10 C15 . . 103.8(4) ?
    N3 C10 C11 . . 134.1(5) ?
    C15 C10 C11 . . 122.1(5) ?
    C12 C11 C10 . . 115.7(5) ?
    C12 C11 H11 . . 122.2 ?
    C10 C11 H11 . . 122.2 ?
    C11 C12 C13 . . 122.2(5) ?
    C11 C12 H12 . . 118.9 ?
    C13 C12 H12 . . 118.9 ?
    C14 C13 C12 . . 121.6(5) ?
    C14 C13 H13 . . 119.2 ?
    C12 C13 H13 . . 119.2 ?
    C13 C14 C15 . . 117.1(6) ?
    C13 C14 H14 . . 121.4 ?
    C15 C14 H14 . . 121.4 ?
    N5 C15 C14 . . 129.9(5) ?
    N5 C15 C10 . . 108.8(4) ?
    C14 C15 C10 . . 121.3(5) ?
loop_
    _geom_torsion_atom_site_label_1
    _geom_torsion_atom_site_label_2
    _geom_torsion_atom_site_label_3
    _geom_torsion_atom_site_label_4
    _geom_torsion_site_symmetry_1
    _geom_torsion_site_symmetry_2
    _geom_torsion_site_symmetry_3
    _geom_torsion_site_symmetry_4
    _geom_torsion
    _geom_torsion_publ_flag
    N1 Hg1 N1 C2 2_655 . . . 86.5(4) ?
    Cl1 Hg1 N1 C2 2_655 . . . -24.0(4) ?
    Cl1 Hg1 N1 C2 . . . . -159.3(3) ?
    N1 Hg1 N1 C3 2_655 . . . -83.5(3) ?
    Cl1 Hg1 N1 C3 2_655 . . . 166.0(3) ?
    Cl1 Hg1 N1 C3 . . . . 30.7(4) ?
    C10 N3 N4 N5 . . . . 0.3(6) ?
    C9 N3 N4 N5 . . . . -178.6(4) ?
    N3 N4 N5 C15 . . . . -0.3(6) ?
    C3 N1 C2 N2 . . . . 0.0(5) ?
    Hg1 N1 C2 N2 . . . . -171.7(3) ?
    C3 N1 C2 C1 . . . . -179.6(4) ?
    Hg1 N1 C2 C1 . . . . 8.7(7) ?
    C8 N2 C2 N1 . . . . -0.2(5) ?
    C9 N2 C2 N1 . . . . -179.9(4) ?
    C8 N2 C2 C1 . . . . 179.4(4) ?
    C9 N2 C2 C1 . . . . -0.3(7) ?
    C2 N1 C3 C4 . . . . 180.0(5) ?
    Hg1 N1 C3 C4 . . . . -8.4(7) ?
    C2 N1 C3 C8 . . . . 0.2(5) ?
    Hg1 N1 C3 C8 . . . . 171.9(3) ?
    C8 C3 C4 C5 . . . . -0.8(7) ?
    N1 C3 C4 C5 . . . . 179.5(4) ?
    C3 C4 C5 C6 . . . . 1.2(7) ?
    C4 C5 C6 C7 . . . . -1.1(8) ?
    C5 C6 C7 C8 . . . . 0.5(7) ?
    C6 C7 C8 N2 . . . . -179.7(5) ?
    C6 C7 C8 C3 . . . . 0.0(7) ?
    C2 N2 C8 C7 . . . . -180.0(5) ?
    C9 N2 C8 C7 . . . . -0.3(8) ?
    C2 N2 C8 C3 . . . . 0.3(5) ?
    C9 N2 C8 C3 . . . . -180.0(4) ?
    C4 C3 C8 C7 . . . . 0.2(7) ?
    N1 C3 C8 C7 . . . . 179.9(4) ?
    C4 C3 C8 N2 . . . . 179.9(4) ?
    N1 C3 C8 N2 . . . . -0.3(5) ?
    N4 N3 C9 N2 . . . . -128.3(4) ?
    C10 N3 C9 N2 . . . . 53.1(7) ?
    C2 N2 C9 N3 . . . . -116.4(5) ?
    C8 N2 C9 N3 . . . . 63.9(6) ?
    N4 N3 C10 C15 . . . . -0.2(5) ?
    C9 N3 C10 C15 . . . . 178.5(5) ?
    N4 N3 C10 C11 . . . . -179.2(5) ?
    C9 N3 C10 C11 . . . . -0.4(9) ?
    N3 C10 C11 C12 . . . . 179.7(5) ?
    C15 C10 C11 C12 . . . . 0.8(7) ?
    C10 C11 C12 C13 . . . . 0.3(8) ?
    C11 C12 C13 C14 . . . . -1.0(8) ?
    C12 C13 C14 C15 . . . . 0.4(8) ?
    N4 N5 C15 C14 . . . . -179.2(5) ?
    N4 N5 C15 C10 . . . . 0.1(6) ?
    C13 C14 C15 N5 . . . . -180.0(5) ?
    C13 C14 C15 C10 . . . . 0.8(8) ?
    N3 C10 C15 N5 . . . . 0.0(5) ?
    C11 C10 C15 N5 . . . . 179.2(4) ?
    N3 C10 C15 C14 . . . . 179.4(4) ?
    C11 C10 C15 C14 . . . . -1.4(8) ?
