# Supplementary material for: Dichloridobis[1-(2-methyl­benzimidazol-1-ylmethyl-κN 3)benzotriazole]mercury(II)
Source: Acta Crystallogr Sect E Struct Rep Online. 2009 Jun 27;65(Pt 7):m829. doi: 10.1107/S1600536809023459 (PMC2969412; doi:10.1107/S1600536809023459)
Supplement: Supplementary file 2 [file e-65-0m829-Isup2.hkl]

# 
# h,k,l, Fc-squared, Fo-squared, sigma(Fo-squared) and status flag 
# 
data_I
_shelx_title ' a in C2/c' 
_shelx_refln_list_code          4 
_shelx_F_calc_maximum      505.32 
_exptl_crystal_F_000      1560.00 
_reflns_d_resolution_high  0.8409 
 
loop_ 
 _symmetry_equiv_pos_as_xyz 
 'x, y, z' 
 '-x, y, -z+1/2' 
 'x+1/2, y+1/2, z' 
 '-x+1/2, y+1/2, -z+1/2' 
 '-x, -y, -z' 
 'x, -y, z-1/2' 
 '-x+1/2, -y+1/2, -z' 
 'x+1/2, -y+1/2, z-1/2' 
 
_cell_length_a    15.6120 
_cell_length_b    12.8830 
_cell_length_c    14.7510 
_cell_angle_alpha  90.000 
_cell_angle_beta   97.490 
_cell_angle_gamma  90.000 
 
_shelx_F_squared_multiplier     1.000 
 
loop_ 
 _refln_index_h 
 _refln_index_k 
 _refln_index_l 
 _refln_F_squared_calc 
 _refln_F_squared_meas 
 _refln_F_squared_sigma 
 _refln_observed_status 
   2   0   0   153744.03   149093.28   1250.56 o 
   4   0   0    50065.72    53097.95    455.04 o 
   6   0   0   107769.32   108132.63   1182.72 o 
   8   0   0   146900.27   149881.20   3561.77 o 
  10   0   0    19098.01    19953.43    578.59 o 
  12   0   0     2872.00     2669.61    541.00 o 
  14   0   0     4934.12     5524.14    319.73 o 
  16   0   0     5278.62     5111.63    385.70 o 
  18   0   0     1213.16      842.97    241.28 o 
   3   1   0   120260.54   122684.94   1086.26 o 
   5   1   0   136937.89   143252.19   1257.33 o 
   7   1   0    14619.05    14605.22    221.54 o 
   9   1   0     7108.71     6925.55    279.88 o 
  11   1   0    17335.15    16786.77    335.47 o 
  13   1   0     6684.65     7198.73    258.67 o 
  15   1   0     1860.31     1265.36    237.53 o 
  17   1   0     1026.02     1404.35    221.40 o 
   0   2   0    16522.12    15640.46    177.84 o 
   2   2   0    10383.08    10450.28    155.67 o 
   4   2   0     6916.43     7352.79    142.88 o 
   6   2   0      228.03      313.25     54.51 o 
   8   2   0     1112.48     1086.30    114.55 o 
  10   2   0     8265.91     8406.95    267.88 o 
  12   2   0      923.15     1111.69    186.55 o 
  14   2   0      329.11      340.38    129.50 o 
  16   2   0       66.08      153.47    115.41 o 
  18   2   0      140.67      162.58    109.40 o 
   1   3   0    49839.65    49196.54    292.83 o 
   3   3   0     1547.76     1558.59     81.82 o 
   5   3   0      167.84      155.86     50.80 o 
   7   3   0     9078.36     8899.14    189.76 o 
   9   3   0     8736.19     8755.22    297.98 o 
  11   3   0     2863.00     2793.18    344.78 o 
  13   3   0     1970.62     1879.26    259.77 o 
  15   3   0      853.32      751.47    139.36 o 
  17   3   0      645.07      441.05    135.47 o 
   0   4   0    30994.52    30818.13    351.49 o 
   2   4   0    41886.09    41173.58    264.74 o 
   4   4   0    46837.80    47752.82    398.64 o 
   6   4   0    26685.31    26816.55    346.58 o 
   8   4   0    16159.48    16270.44    320.88 o 
  10   4   0    15451.04    16380.24    355.53 o 
  12   4   0    14257.51    14232.61    489.21 o 
  14   4   0     6268.78     5886.01    275.24 o 
  16   4   0     2167.52     1351.64    218.64 o 
   1   5   0    31289.49    30771.26    254.62 o 
   3   5   0    67805.40    66940.48    526.86 o 
   5   5   0    36812.90    36905.36    641.60 o 
   7   5   0    14039.29    13700.09    279.31 o 
   9   5   0    19352.18    19778.60    478.86 o 
  11   5   0    19516.13    19099.88    547.26 o 
  13   5   0     6824.38     7155.65    285.79 o 
  15   5   0     2035.71     1741.76    280.86 o 
  17   5   0     1902.68     1706.65    253.48 o 
   0   6   0     5192.85     4439.21    163.13 o 
   2   6   0    22196.85    21235.77    281.05 o 
   4   6   0    34916.05    34671.35    576.73 o 
   6   6   0     9397.68     9078.09    257.58 o 
   8   6   0     3147.98     3523.10    236.07 o 
  10   6   0     5784.04     5899.00    270.88 o 
  12   6   0     3483.17     3594.84    210.21 o 
  14   6   0      691.27      453.59    152.75 o 
  16   6   0      660.82      421.74    131.91 o 
   1   7   0    13448.48    14418.96    237.12 o 
   3   7   0     3888.21     4163.46    193.42 o 
   5   7   0     2880.50     2813.14    149.58 o 
   7   7   0     4479.75     4594.27    240.45 o 
   9   7   0     1461.59     1154.29    208.56 o 
  11   7   0     2031.84     1996.26    282.30 o 
  13   7   0      698.99      524.20    157.50 o 
  15   7   0      294.39      403.21    105.84 o 
   0   8   0     2001.87     2017.98    246.47 o 
   2   8   0     7455.51     7355.50    187.34 o 
   4   8   0    15018.96    15262.54    402.28 o 
   6   8   0     4091.11     4435.51    241.97 o 
   8   8   0      829.79      888.43    183.54 o 
  10   8   0     4057.39     4290.42    284.89 o 
  12   8   0     3764.76     4073.92    383.33 o 
  14   8   0      265.14      236.59    134.38 o 
   1   9   0    18355.81    17834.77    546.48 o 
   3   9   0    17114.05    15931.99    426.09 o 
   5   9   0    17634.48    18010.74    437.72 o 
   7   9   0    12972.17    13241.77    451.26 o 
   9   9   0     5558.82     5608.86    216.72 o 
  11   9   0     2659.47     2814.63    369.38 o 
  13   9   0     2269.75     2093.53    284.02 o 
   0  10   0    27915.14    28547.75    863.20 o 
   2  10   0    13822.20    13978.27    357.25 o 
   4  10   0     7035.62     6806.72    280.03 o 
   6  10   0    15585.11    15362.80    289.98 o 
   8  10   0    13738.98    13366.95    471.62 o 
  10  10   0     2608.35     3015.55    270.82 o 
  12  10   0     1438.70     1776.06    221.86 o 
   1  11   0     3128.23     3157.26    281.32 o 
   3  11   0     7684.22     7310.85    379.77 o 
   5  11   0     4601.36     4780.83    240.45 o 
   7  11   0     3394.47     3425.09    257.28 o 
   9  11   0     2901.55     3153.05    319.52 o 
  11  11   0      831.96      813.49    174.44 o 
   0  12   0      363.93      405.06    215.79 o 
   2  12   0      315.05      416.91    106.31 o 
   4  12   0      729.49      591.85    122.86 o 
   6  12   0       36.26      298.75    106.62 o 
   8  12   0       20.82      168.65    106.00 o 
  10  12   0       17.38      208.70    102.57 o 
   1  13   0     1671.81     1785.41    238.55 o 
   3  13   0      882.94      631.17    140.15 o 
   5  13   0     2488.02     2204.27    403.84 o 
   7  13   0     2933.55     3012.67    247.94 o 
   9  13   0     1187.79     1363.94    261.37 o 
   0  14   0     3758.17     3620.07    406.35 o 
   2  14   0     3755.81     3742.82    487.86 o 
   4  14   0     5640.36     5887.47    449.46 o 
   6  14   0     6066.27     6056.04    460.44 o 
   1  15   0     2438.84     2629.67    288.49 o 
   3  15   0     7458.73     7272.69    437.08 o 
 -17   1   1     1482.59     1214.92    169.86 o 
 -15   1   1     5980.48     5917.15    285.94 o 
 -13   1   1     2583.73     2299.48    256.84 o 
 -11   1   1     1730.44     1663.11    175.35 o 
  -9   1   1    11141.47    10751.36    291.44 o 
  -7   1   1     9210.49     8839.42    199.02 o 
  -5   1   1     3084.74     2996.36    101.54 o 
  -3   1   1    46904.89    48122.88    433.42 o 
  -1   1   1    39100.32    38518.25    362.96 o 
   1   1   1     2275.22     2497.37     52.34 o 
   3   1   1    21984.96    20634.78    177.16 o 
   5   1   1    55883.28    57685.86    340.48 o 
   7   1   1    29403.87    30798.92    357.48 o 
   9   1   1     8379.94     8677.41    231.11 o 
  11   1   1     5483.63     5570.32    252.74 o 
  13   1   1     3189.54     3629.46    235.89 o 
  15   1   1      756.07      749.63    144.52 o 
  17   1   1      708.87      767.79    173.19 o 
 -18   2   1      863.51      876.03    196.05 o 
 -16   2   1     5786.90     6186.19    277.13 o 
 -14   2   1    13053.13    13102.10    322.51 o 
 -12   2   1     8797.78     9419.70    316.60 o 
 -10   2   1     6591.19     6962.38    239.49 o 
  -8   2   1    28026.48    27820.48    427.77 o 
  -6   2   1    64395.93    65387.81    727.19 o 
  -4   2   1    33465.64    33505.35    301.54 o 
  -2   2   1    24468.37    24026.86    190.62 o 
   0   2   1   121090.21   119283.39   1566.53 o 
   2   2   1    94367.55    93330.80    647.87 o 
   4   2   1     3174.47     2838.07    100.77 o 
   6   2   1    47661.45    48521.25    640.50 o 
   8   2   1   105301.52   110109.34   1694.41 o 
  10   2   1    16434.26    16596.76    351.19 o 
  12   2   1     1679.68     1831.31    219.37 o 
  14   2   1     5744.48     5874.58    320.31 o 
  16   2   1     5312.09     4979.74    385.41 o 
  18   2   1     1755.72     1159.04    231.20 o 
 -17   3   1     1984.80     2061.30    305.31 o 
 -15   3   1     3961.22     4063.03    304.61 o 
 -13   3   1    11361.21    11688.64    370.19 o 
 -11   3   1    17086.80    16776.54    423.58 o 
  -9   3   1    12317.86    12124.58    269.01 o 
  -7   3   1    18495.46    18182.13    320.91 o 
  -5   3   1    71544.49    76205.15    637.36 o 
  -3   3   1   108474.35   109600.91    957.35 o 
  -1   3   1    13433.69    12608.63    129.28 o 
   1   3   1    14671.81    13710.52    145.67 o 
   3   3   1    71210.26    71366.80    887.89 o 
   5   3   1    52946.39    55901.61    824.79 o 
   7   3   1    23682.97    24273.49    572.67 o 
   9   3   1    14021.82    14475.03    441.17 o 
  11   3   1    15184.31    15872.39    361.28 o 
  13   3   1    11956.51    11588.80    322.05 o 
  15   3   1     2499.35     2559.23    263.41 o 
  17   3   1     1237.12     1114.62    201.05 o 
 -16   4   1      189.71      181.91    114.08 o 
 -14   4   1     2326.29     2513.69    228.88 o 
 -12   4   1    10002.18    10336.97    376.52 o 
 -10   4   1     4010.66     4205.56    294.05 o 
  -8   4   1      373.60      389.64     79.68 o 
  -6   4   1    12239.60    11849.42    264.93 o 
  -4   4   1    56773.66    57527.60    684.05 o 
  -2   4   1     5294.69     5027.81    107.02 o 
   0   4   1     6901.64     7413.82    114.34 o 
   2   4   1    27316.10    27833.86    246.11 o 
   4   4   1    48153.63    50332.54    547.36 o 
   6   4   1     3296.33     3430.58    149.38 o 
   8   4   1     1394.73     1429.67    159.62 o 
  10   4   1     7225.80     7354.21    263.38 o 
  12   4   1     6163.12     5881.05    400.76 o 
  14   4   1     1469.49     1744.21    296.70 o 
  16   4   1      410.67      362.06    124.39 o 
 -17   5   1       13.44      196.10     92.95 o 
 -15   5   1       10.79      143.55    112.95 o 
 -13   5   1       72.56      240.73     86.75 o 
 -11   5   1      275.26      264.45     98.85 o 
  -9   5   1       48.82      136.14     78.89 o 
  -7   5   1       45.08      144.58     58.13 o 
  -5   5   1     8177.80     8229.88    141.77 o 
  -3   5   1     7082.18     7416.20    163.28 o 
  -1   5   1      982.21     1235.22     87.79 o 
   1   5   1      311.75      366.12     55.46 o 
   3   5   1      235.20      182.65     66.39 o 
   5   5   1     2745.13     2782.25    135.48 o 
   7   5   1     1214.96     1302.51    154.48 o 
   9   5   1      460.94      346.62     98.62 o 
  11   5   1       47.79      178.60    118.77 o 
  13   5   1      635.94      637.23    159.09 o 
  15   5   1        6.51      177.80     88.67 o 
  17   5   1       18.15      134.61    174.58 o 
 -16   6   1      761.44      928.32    239.43 o 
 -14   6   1      215.93      353.97     92.27 o 
 -12   6   1     5058.25     5640.28    263.34 o 
 -10   6   1    13427.80    14424.64    353.80 o 
  -8   6   1     2820.91     2573.66    173.99 o 
  -6   6   1    12416.50    12492.78    238.90 o 
  -4   6   1    54177.77    55155.25    509.93 o 
  -2   6   1    23153.12    22186.32    285.22 o 
   0   6   1    23052.31    23327.82    285.25 o 
   2   6   1    27479.22    27074.92    500.45 o 
   4   6   1    16461.80    15485.12    254.24 o 
   6   6   1    16094.05    17248.16    322.99 o 
   8   6   1     7524.52     7910.33    209.27 o 
  10   6   1     7197.16     7983.13    320.52 o 
  12   6   1     7312.04     7462.69    290.34 o 
  14   6   1     1758.02     1447.50    241.53 o 
  16   6   1      489.11      620.47    150.41 o 
 -15   7   1     2434.20     2163.81    309.30 o 
 -13   7   1     4326.99     4427.78    360.03 o 
 -11   7   1    10157.13    10367.03    424.79 o 
  -9   7   1     9851.34    10286.70    343.81 o 
  -7   7   1    15053.74    15882.39    386.75 o 
  -5   7   1    41241.61    40492.28    560.15 o 
  -3   7   1    32864.92    31614.84    588.82 o 
  -1   7   1    25709.58    24975.57    468.25 o 
   1   7   1    57337.63    58079.55    579.59 o 
   3   7   1    51021.81    50169.00    658.53 o 
   5   7   1    39060.84    39032.91    674.43 o 
   7   7   1    23013.39    24209.63    495.66 o 
   9   7   1    14275.27    14102.41    611.26 o 
  11   7   1    12222.24    13328.77    307.03 o 
  13   7   1     6070.58     5585.78    382.88 o 
  15   7   1     2732.99     2930.88    299.75 o 
 -14   8   1     1126.18      903.94    203.94 o 
 -12   8   1     3137.60     3595.12    338.76 o 
 -10   8   1    11835.26    11578.85    446.43 o 
  -8   8   1    11844.09    11853.05    379.02 o 
  -6   8   1     6219.29     6390.60    258.21 o 
  -4   8   1    10648.41    10716.65    334.39 o 
  -2   8   1    28855.34    27888.38    450.20 o 
   0   8   1    38800.23    37465.12    579.56 o 
   2   8   1    28308.28    27625.68    412.56 o 
   4   8   1    28726.62    29493.12    613.55 o 
   6   8   1    25537.89    24773.20    536.22 o 
   8   8   1    14001.30    13687.69    376.97 o 
  10   8   1    10907.32    10049.97    405.59 o 
  12   8   1     5851.78     5735.76    404.08 o 
  14   8   1     2086.88     2073.00    290.31 o 
 -13   9   1      452.42      231.85    121.03 o 
 -11   9   1       35.38      322.50    164.21 o 
  -9   9   1     1957.05     1646.47    207.19 o 
  -7   9   1     6296.27     6507.06    238.31 o 
  -5   9   1      511.20      460.25    111.36 o 
  -3   9   1      283.37      330.80     91.99 o 
  -1   9   1    10980.12    10299.18    263.59 o 
   1   9   1     9416.10     9550.45    296.91 o 
   3   9   1     2306.77     2650.64    253.87 o 
   5   9   1     5062.70     4468.79    294.89 o 
   7   9   1     7032.30     6945.76    255.84 o 
   9   9   1     3210.16     3380.66    251.02 o 
  11   9   1      762.95      646.72    126.65 o 
  13   9   1      406.48      423.58    157.50 o 
 -14  10   1       73.25      154.31    241.27 o 
 -12  10   1       61.33      280.58    103.84 o 
 -10  10   1     1360.24     1110.71    210.73 o 
  -8  10   1     1343.97     1400.18    205.33 o 
  -6  10   1      147.10      237.61     82.28 o 
  -4  10   1      695.26      683.20    112.93 o 
  -2  10   1     1137.59     1234.77    168.60 o 
   0  10   1      943.47      747.14    145.36 o 
   2  10   1     1966.94     2021.51    207.69 o 
   4  10   1      455.20      394.46    128.67 o 
   6  10   1       25.90      197.17    106.74 o 
   8  10   1      315.84      441.93    110.75 o 
  10  10   1      435.14      501.88     99.51 o 
  12  10   1       82.97      216.53    124.51 o 
 -11  11   1     2097.40     2038.02    209.38 o 
  -9  11   1     9958.15     9539.27    398.95 o 
  -7  11   1     8633.71     8647.47    277.85 o 
  -5  11   1     1916.32     2202.61    227.92 o 
  -3  11   1     5942.45     5887.61    294.73 o 
  -1  11   1    16928.02    17103.32    368.03 o 
   1  11   1    11712.04    12301.08    508.01 o 
   3  11   1     4948.24     4813.87    310.91 o 
   5  11   1     4494.95     4647.38    330.27 o 
   7  11   1     5244.46     5687.99    270.59 o 
   9  11   1     2887.16     2898.61    304.58 o 
  11  11   1     1370.11      894.22    252.14 o 
 -10  12   1     5040.99     5745.54    418.45 o 
  -8  12   1    10220.01     9914.55    282.49 o 
  -6  12   1    10748.57    11116.46    443.34 o 
  -4  12   1     5429.67     6016.22    515.30 o 
  -2  12   1     8601.90     9635.87    411.93 o 
   0  12   1    19630.38    20700.28    831.51 o 
   2  12   1    12321.78    11743.87    420.08 o 
   4  12   1     3337.97     3173.07    334.90 o 
   6  12   1     5468.74     6367.84    261.11 o 
   8  12   1     6723.33     7016.07    717.92 o 
  10  12   1     2083.87     1456.95    373.64 o 
  -9  13   1     3165.80     3811.81    961.75 o 
  -7  13   1     3188.62     2510.25    310.57 o 
  -5  13   1     3973.88     4107.99    298.23 o 
  -3  13   1     6807.42     7110.75    484.81 o 
  -1  13   1     5486.01     5625.33    336.77 o 
   1  13   1     2300.11     2277.10    323.85 o 
   3  13   1     4280.81     4418.05    372.86 o 
   5  13   1     6271.26     6632.36    522.33 o 
   7  13   1     1729.93     2101.43    284.32 o 
   9  13   1      530.53      625.22    175.05 o 
  -6  14   1      246.35      265.97     95.89 o 
  -4  14   1      635.06      508.82    133.08 o 
  -2  14   1      188.82      191.21    109.27 o 
   0  14   1       28.67      137.22    110.00 o 
   2  14   1      390.26      414.53    136.84 o 
   4  14   1      843.29      882.66    183.03 o 
   6  14   1       73.41      269.70    110.27 o 
  -3  15   1      489.60      320.83    100.36 o 
  -1  15   1      815.84      971.47    191.04 o 
   1  15   1     1505.34     1154.54    247.67 o 
   3  15   1      951.07      896.05    266.75 o 
 -18   0   2     1748.80     2298.55    589.23 o 
 -16   0   2     3395.35     3055.91    335.81 o 
 -14   0   2     1068.89      847.43    213.54 o 
 -12   0   2     4327.28     4044.54    328.35 o 
 -10   0   2    46351.36    49038.83   1039.19 o 
  -8   0   2    42547.19    43545.21    896.08 o 
  -6   0   2    15003.78    14304.55    263.13 o 
  -4   0   2    41546.41    41565.51    343.03 o 
  -2   0   2    13208.21    13422.12    155.81 o 
   0   0   2    56759.12    57101.35    386.31 o 
   2   0   2   164039.31   157403.69   1917.06 o 
   4   0   2    20007.28    19528.56    274.53 o 
   6   0   2    15276.60    14466.69    449.46 o 
   8   0   2    59188.11    54715.39    988.51 o 
  10   0   2    37160.10    35181.23   1058.03 o 
  12   0   2     6172.09     5943.27    301.58 o 
  14   0   2     6745.91     6186.34    609.62 o 
  16   0   2     7748.70     7644.87    457.49 o 
  18   0   2     1705.48     1255.08    357.57 o 
 -17   1   2     1450.88     1907.24    209.83 o 
 -15   1   2     2754.59     2855.77    252.82 o 
 -13   1   2     1222.16     1962.76    211.05 o 
 -11   1   2     5440.26     5429.96    212.36 o 
  -9   1   2    25996.11    26092.33    626.36 o 
  -7   1   2    24799.21    25615.72    287.13 o 
  -5   1   2    25361.70    24649.29    300.45 o 
  -3   1   2    48285.33    49259.68    436.26 o 
  -1   1   2    28279.04    28986.58    242.41 o 
   1   1   2    10401.72    10809.03    114.92 o 
   3   1   2    30781.05    29990.09    242.54 o 
   5   1   2   125381.04   129527.93    647.59 o 
   7   1   2    34721.77    34100.14    397.37 o 
   9   1   2      572.87      447.75     93.21 o 
  11   1   2     8097.05     7956.32    270.48 o 
  13   1   2    20488.85    18967.44    366.38 o 
  15   1   2     6047.92     5344.29    396.45 o 
  17   1   2      278.60      321.29    132.63 o 
 -18   2   2       25.80      220.25    125.35 o 
 -16   2   2       34.03      203.68    185.27 o 
 -14   2   2      148.57      314.56    105.40 o 
 -12   2   2     1339.67     1315.48    158.76 o 
 -10   2   2      691.31      869.72    135.38 o 
  -8   2   2       53.88       84.86     61.44 o 
  -6   2   2     6775.87     6758.12    149.83 o 
  -4   2   2    13363.67    13432.49    137.82 o 
  -2   2   2     3805.11     3895.74     77.48 o 
   0   2   2    27637.26    26635.51    281.73 o 
   2   2   2    23693.02    24293.14    224.82 o 
   4   2   2    10844.33    11017.54    151.05 o 
   6   2   2     1199.81     1578.76    137.94 o 
   8   2   2       51.50      145.92     73.83 o 
  10   2   2     7891.70     8584.13    276.10 o 
  12   2   2     5306.15     4971.23    312.16 o 
  14   2   2       71.44       92.85    110.92 o 
  16   2   2       25.74      222.95    113.73 o 
 -17   3   2      415.41      499.25    143.68 o 
 -15   3   2      959.86      810.37    152.13 o 
 -13   3   2      463.87      571.34    116.56 o 
 -11   3   2      928.63      855.51    182.47 o 
  -9   3   2    11819.26    12935.92    328.59 o 
  -7   3   2    10072.98    10228.43    170.06 o 
  -5   3   2      120.77      179.69     48.89 o 
  -3   3   2     6246.56     5999.31    117.17 o 
  -1   3   2     4706.09     4571.95     97.50 o 
   1   3   2      333.71      424.23     65.70 o 
   3   3   2     7111.70     6737.74    141.89 o 
   5   3   2     2074.74     1783.75    142.67 o 
   7   3   2     2194.06     1813.43    158.25 o 
   9   3   2     1535.83     1589.82    173.19 o 
  11   3   2      190.27      421.50     94.81 o 
  13   3   2      944.77      687.90    142.68 o 
  15   3   2      575.91      483.00    114.69 o 
  17   3   2       20.42      221.43    104.76 o 
 -16   4   2     1637.17     1542.27    258.52 o 
 -14   4   2     5191.36     5491.45    301.26 o 
 -12   4   2     4826.14     4791.87    267.89 o 
 -10   4   2     9548.21    10031.00    341.12 o 
  -8   4   2    33083.55    34937.63    454.13 o 
  -6   4   2    36651.48    37008.92    429.25 o 
  -4   4   2    34269.50    34053.79    279.72 o 
  -2   4   2    49964.82    48950.29    314.34 o 
   0   4   2    24120.09    23198.51    208.90 o 
   2   4   2    42258.75    42030.65    326.24 o 
   4   4   2    43341.47    42863.43    421.78 o 
   6   4   2    15233.63    14756.03    267.04 o 
   8   4   2    10714.18    10469.67    242.61 o 
  10   4   2     5283.41     5219.09    217.01 o 
  12   4   2     3189.80     3448.93    238.72 o 
  14   4   2     5177.78     5650.24    302.88 o 
  16   4   2     2577.57     2461.51    345.12 o 
 -17   5   2     1130.95      990.98    200.02 o 
 -15   5   2     3072.78     2789.42    257.45 o 
 -13   5   2    11262.37    11910.04    498.68 o 
 -11   5   2    12261.45    12792.15    377.95 o 
  -9   5   2    14096.16    14558.14    289.17 o 
  -7   5   2    43995.27    46387.68    586.37 o 
  -5   5   2    70487.77    70961.38    630.41 o 
  -3   5   2    42143.47    42382.75    381.20 o 
  -1   5   2    33940.36    33622.88    280.33 o 
   1   5   2    67460.40    68189.98    462.92 o 
   3   5   2    76580.40    75957.80    562.86 o 
   5   5   2    17674.63    16984.55    407.06 o 
   7   5   2     7966.34     7487.92    176.28 o 
   9   5   2    18676.45    19129.88    467.38 o 
  11   5   2    14322.98    12959.68    348.85 o 
  13   5   2     5261.01     5356.67    354.51 o 
  15   5   2     2310.25     2175.81    247.58 o 
 -16   6   2     1468.77     1313.45    171.81 o 
 -14   6   2     2388.07     2254.25    246.59 o 
 -12   6   2     8338.41     7928.12    345.29 o 
 -10   6   2    16480.59    16702.95    358.30 o 
  -8   6   2    12595.13    12454.06    246.97 o 
  -6   6   2    14200.79    13953.11    288.61 o 
  -4   6   2    34637.92    36590.16    456.00 o 
  -2   6   2    36951.22    38024.25    422.38 o 
   0   6   2    13112.60    12887.12    193.14 o 
   2   6   2    12832.96    11767.91    206.01 o 
   4   6   2    22221.17    22685.23    491.92 o 
   6   6   2    11647.26    11132.97    331.44 o 
   8   6   2     5613.75     5284.09    330.07 o 
  10   6   2     7072.62     7306.60    301.24 o 
  12   6   2     7402.68     7679.50    396.58 o 
  14   6   2     3336.44     3571.84    378.29 o 
  16   6   2      879.49      606.76    211.92 o 
 -15   7   2      124.67      208.33     91.10 o 
 -13   7   2      326.43      223.11     85.85 o 
 -11   7   2     2920.32     3126.83    315.70 o 
  -9   7   2     2976.44     2815.54    291.66 o 
  -7   7   2      734.21      688.43    109.02 o 
  -5   7   2     1014.15     1099.65    105.18 o 
  -3   7   2     1207.66     1250.23    121.04 o 
  -1   7   2     2048.93     2056.45    117.99 o 
   1   7   2     1558.83     1913.78    133.95 o 
   3   7   2      234.68      296.13     84.73 o 
   5   7   2      339.58      317.09     69.20 o 
   7   7   2      684.84      630.87     88.25 o 
   9   7   2     1438.76     1332.13    200.86 o 
  11   7   2      500.24      491.35    117.32 o 
  13   7   2      136.08       67.36    122.61 o 
  15   7   2      174.72      162.35    130.11 o 
 -14   8   2     1766.74     1109.38    190.82 o 
 -12   8   2     1818.51     1909.19    256.64 o 
 -10   8   2      511.09      433.42    106.35 o 
  -8   8   2      920.18      861.67    172.33 o 
  -6   8   2     4107.44     3784.73    209.90 o 
  -4   8   2     9436.18     9090.80    304.11 o 
  -2   8   2     5167.72     5254.39    217.81 o 
   0   8   2     2467.08     2792.52    204.37 o 
   2   8   2    15417.13    15392.35    301.09 o 
   4   8   2    11641.45    11997.21    269.83 o 
   6   8   2     1703.55     1806.38    162.33 o 
   8   8   2     5868.41     5683.58    244.26 o 
  10   8   2     6654.95     7046.05    277.59 o 
  12   8   2      611.66      651.67    156.43 o 
  14   8   2      119.92      380.07    161.79 o 
 -15   9   2     2426.24     1685.60    434.29 o 
 -13   9   2     4007.99     3322.59    457.31 o 
 -11   9   2     5318.00     5914.06    461.89 o 
  -9   9   2     8489.06     8625.66    302.31 o 
  -7   9   2    11614.41    12485.83    336.29 o 
  -5   9   2    13429.02    12633.46    459.90 o 
  -3   9   2    19071.69    19095.15    418.12 o 
  -1   9   2    21639.20    21617.73    561.06 o 
   1   9   2    25068.06    24236.79    496.89 o 
   3   9   2    20031.39    19438.07    375.33 o 
   5   9   2    10573.91     9497.29    374.08 o 
   7   9   2    17585.31    16975.02    468.72 o 
   9   9   2    18770.18    19075.30    317.70 o 
  11   9   2     4673.55     4689.69    842.74 o 
  13   9   2     2115.78     2997.22    395.54 o 
 -14  10   2     2116.29     2552.54    538.32 o 
 -12  10   2     4012.41     3951.46    474.65 o 
 -10  10   2     9011.73     8517.19    275.63 o 
  -8  10   2     9412.83     9268.14    369.07 o 
  -6  10   2     6348.16     7018.42    256.93 o 
  -4  10   2    16212.60    16268.79    325.08 o 
  -2  10   2    32013.07    32072.69    641.96 o 
   0  10   2    21773.21    21777.19    406.81 o 
   2  10   2    13180.74    12765.21    363.96 o 
   4  10   2    11780.91    11593.39    307.46 o 
   6  10   2    14367.13    13872.50    273.61 o 
   8  10   2    15395.81    15848.72    580.51 o 
  10  10   2     6788.34     7502.42    474.83 o 
  12  10   2     2678.65     2579.09    340.33 o 
 -11  11   2      166.38      289.62    153.01 o 
  -9  11   2     2437.17     2429.64    239.48 o 
  -7  11   2     9023.91     8983.50    317.20 o 
  -5  11   2     2492.13     2818.10    339.04 o 
  -3  11   2     2796.65     2900.07    267.87 o 
  -1  11   2    14008.14    13600.06    385.95 o 
   1  11   2     8084.68     8773.82    265.13 o 
   3  11   2     1893.76     2339.64    240.77 o 
   5  11   2     4212.28     4481.48    266.80 o 
   7  11   2     4332.52     4354.19    259.46 o 
   9  11   2     1306.24     1037.39    263.73 o 
  11  11   2     1172.72      843.31    171.49 o 
 -10  12   2       83.55      523.53    130.87 o 
  -8  12   2       55.37      335.27    159.78 o 
  -6  12   2      393.22      384.72    125.01 o 
  -4  12   2      103.77      231.93    108.12 o 
  -2  12   2      164.40      299.19     77.15 o 
   0  12   2      274.81      350.63    109.52 o 
   2  12   2        1.35      198.72    122.99 o 
   4  12   2      174.16      411.01     80.83 o 
   6  12   2      222.85      314.87    100.63 o 
   8  12   2      716.40      912.73    179.65 o 
  10  12   2        1.85      202.27     88.26 o 
  -9  13   2      985.38      995.35    223.59 o 
  -7  13   2     1192.82     1256.78    258.73 o 
  -5  13   2     1553.88     1332.08    190.76 o 
  -3  13   2     4624.74     4767.43    431.38 o 
  -1  13   2     7874.55     7583.76    328.01 o 
   1  13   2     3846.91     3691.25    425.09 o 
   3  13   2     1486.82     1481.24    263.55 o 
   5  13   2     4477.50     4876.31    349.82 o 
   7  13   2     4762.39     5507.74    546.76 o 
   9  13   2     1070.09     1091.37    267.67 o 
  -6  14   2     3959.64     3749.39    428.26 o 
  -4  14   2     5207.04     5003.89    418.57 o 
  -2  14   2     6434.30     7192.69    385.41 o 
   0  14   2     8701.44     8822.05    289.16 o 
   2  14   2     6841.73     6361.71    374.59 o 
   4  14   2     4773.87     4799.12    536.01 o 
   6  14   2     5008.73     5219.70    779.27 o 
  -3  15   2     2883.91     3054.72    351.73 o 
  -1  15   2     2756.92     2652.37    272.81 o 
   1  15   2     4089.86     3367.50    417.01 o 
 -17   1   3      946.22     1072.78    202.96 o 
 -15   1   3      588.13      535.53    134.91 o 
 -13   1   3     2811.87     2829.67    285.93 o 
 -11   1   3     9206.46     9250.99    370.01 o 
  -9   1   3    20337.40    21755.16    302.17 o 
  -7   1   3    22214.08    22410.24    294.22 o 
  -5   1   3     6505.16     6504.41    130.60 o 
  -3   1   3    32399.61    33053.59    250.45 o 
  -1   1   3   155465.09   153453.36    998.18 o 
   1   1   3    31512.66    32118.17    248.12 o 
   3   1   3     1244.62     1258.30     86.55 o 
   5   1   3    24485.80    23576.26    254.38 o 
   7   1   3    26614.77    27085.92    410.87 o 
   9   1   3     2964.33     3046.73    258.52 o 
  11   1   3     2872.08     2933.97    370.77 o 
  13   1   3     9603.90     9734.41    417.80 o 
  15   1   3     3098.68     3229.00    295.24 o 
  17   1   3       63.87      243.80    100.32 o 
 -18   2   3     1299.48     1160.18    213.87 o 
 -16   2   3     1721.19     1605.84    228.09 o 
 -14   2   3     4666.51     4961.62    280.61 o 
 -12   2   3    12979.72    12820.49    346.24 o 
 -10   2   3    27893.64    29322.48    616.70 o 
  -8   2   3    37755.39    38867.74    425.72 o 
  -6   2   3    17395.08    16734.18    215.80 o 
  -4   2   3    41092.60    42595.36    290.31 o 
  -2   2   3   255348.03   241620.89   4083.12 o 
   0   2   3   141785.31   143862.63   1053.27 o 
   2   2   3    26903.54    26645.69    260.10 o 
   4   2   3    60748.61    60332.89    348.16 o 
   6   2   3    47352.08    47429.92    603.33 o 
   8   2   3    29003.93    28294.80    420.01 o 
  10   2   3    19736.60    20160.43    458.35 o 
  12   2   3     7996.31     8347.03    257.67 o 
  14   2   3     4857.30     4538.64    395.13 o 
  16   2   3     3894.34     4296.78    295.58 o 
 -17   3   3     1740.96     1985.57    208.92 o 
 -15   3   3     3788.18     3534.76    252.28 o 
 -13   3   3     7442.80     7348.60    335.17 o 
 -11   3   3     6962.49     6918.02    259.11 o 
  -9   3   3    14583.06    15727.32    314.07 o 
  -7   3   3    43841.79    44218.90    545.13 o 
  -5   3   3    29883.80    28817.25    300.74 o 
  -3   3   3    34147.63    33959.17    284.98 o 
  -1   3   3   110873.55   111964.14    544.66 o 
   1   3   3   119724.20   121050.96    742.26 o 
   3   3   3    89241.95    90882.73    573.37 o 
   5   3   3    23736.84    24259.28    355.88 o 
   7   3   3    20113.96    20640.59    327.75 o 
   9   3   3    32643.73    32550.69    585.55 o 
  11   3   3    11804.84    12009.48    377.66 o 
  13   3   3     2138.46     2086.51    187.62 o 
  15   3   3     2490.50     2828.01    352.23 o 
  17   3   3     1425.47     1122.38    202.08 o 
 -16   4   3      161.20      537.51    114.79 o 
 -14   4   3     3080.72     2719.68    314.83 o 
 -12   4   3     3714.12     4128.97    265.42 o 
 -10   4   3      168.31      192.29     66.64 o 
  -8   4   3     2091.53     2077.40    128.34 o 
  -6   4   3    16563.71    16291.31    235.21 o 
  -4   4   3    19812.72    19398.22    230.15 o 
  -2   4   3    18722.52    18364.74    175.49 o 
   0   4   3     7317.91     7179.64    125.69 o 
   2   4   3    21864.07    21817.25    236.40 o 
   4   4   3    21975.83    20698.65    505.65 o 
   6   4   3     3519.38     3521.42    174.65 o 
   8   4   3     6211.81     6355.86    169.12 o 
  10   4   3     4872.75     4517.18    210.77 o 
  12   4   3      138.13      203.22    116.04 o 
  14   4   3       79.99      282.93    109.19 o 
  16   4   3      599.34      386.32    124.82 o 
 -17   5   3        1.98      292.33    129.20 o 
 -15   5   3      306.01      494.87    126.68 o 
 -13   5   3      558.05      630.97    133.51 o 
 -11   5   3      267.74      302.45    100.48 o 
  -9   5   3      141.20      100.60     61.02 o 
  -7   5   3       10.66       85.47     53.25 o 
  -5   5   3      136.22      123.57     42.98 o 
  -3   5   3      321.39      260.82     56.26 o 
  -1   5   3       66.17      175.66     52.61 o 
   1   5   3      486.20      570.50     83.23 o 
   3   5   3     5041.89     5368.66    135.72 o 
   5   5   3     7473.54     8138.68    157.60 o 
   7   5   3      102.98      140.41     63.15 o 
   9   5   3       18.96      168.44     61.10 o 
  11   5   3     3421.42     4375.85    641.24 o 
  13   5   3     2062.76     1772.01    247.19 o 
  15   5   3       53.38      405.29    145.15 o 
 -16   6   3      469.94      396.57    113.63 o 
 -14   6   3     4072.82     4227.07    379.23 o 
 -12   6   3     4298.56     4573.48    403.88 o 
 -10   6   3     1912.25     1667.06    172.52 o 
  -8   6   3     5793.64     5705.30    215.74 o 
  -6   6   3    15626.04    16060.53    297.75 o 
  -4   6   3    10848.16     9849.96    178.42 o 
  -2   6   3     6502.85     6046.88    113.67 o 
   0   6   3    18714.17    19246.47    284.13 o 
   2   6   3    45948.03    45764.36    474.19 o 
   4   6   3    26179.34    26000.21    415.27 o 
   6   6   3     5554.21     5634.11    137.43 o 
   8   6   3     7944.97     8626.95    282.55 o 
  10   6   3    18424.56    18456.10    354.29 o 
  12   6   3     6105.00     6125.68    342.76 o 
  14   6   3      494.17      432.89    120.97 o 
  16   6   3     1566.51     1449.52    302.01 o 
 -15   7   3     1582.14     1581.29    263.04 o 
 -13   7   3     5210.95     5524.83    311.70 o 
 -11   7   3     7188.99     7366.45    307.39 o 
  -9   7   3     4304.36     4228.84    209.86 o 
  -7   7   3    13224.07    13698.51    417.82 o 
  -5   7   3    44651.35    45203.29    630.45 o 
  -3   7   3    26112.30    25738.84    433.10 o 
  -1   7   3     7496.02     7245.21    143.13 o 
   1   7   3    34779.11    34958.39    479.35 o 
   3   7   3    53186.02    56477.30   1025.01 o 
   5   7   3    18593.47    18070.62    338.81 o 
   7   7   3    11410.46    11416.46    392.13 o 
   9   7   3    16496.49    15865.27    413.74 o 
  11   7   3    11517.60    12354.68    273.68 o 
  13   7   3     3020.15     3277.16    347.76 o 
  15   7   3     2544.62     2334.91    476.33 o 
 -14   8   3      445.27      657.28    184.07 o 
 -12   8   3     1508.63     1443.36    213.31 o 
 -10   8   3     8214.12     8572.57    236.09 o 
  -8   8   3     9498.43     9403.61    274.53 o 
  -6   8   3     6843.80     6918.27    212.44 o 
  -4   8   3    13506.28    13111.17    354.55 o 
  -2   8   3    28450.93    27454.76    457.53 o 
   0   8   3    25395.12    25147.66    376.02 o 
   2   8   3     6281.19     6302.18    222.99 o 
   4   8   3     7767.25     7411.56    202.19 o 
   6   8   3    28381.63    27688.12    497.73 o 
   8   8   3    13462.74    12801.88    351.19 o 
  10   8   3     1976.10     2050.93    216.43 o 
  12   8   3     3331.27     3404.06    344.94 o 
  14   8   3     3721.04     4954.28    522.13 o 
 -13   9   3       47.64      165.20    141.97 o 
 -11   9   3      238.04      251.10    102.80 o 
  -9   9   3      606.86      578.14    108.14 o 
  -7   9   3      404.48      320.06     93.50 o 
  -5   9   3     1938.37     2009.19    219.18 o 
  -3   9   3     3804.99     3920.99    292.61 o 
  -1   9   3     3840.21     4173.20    353.60 o 
   1   9   3     2570.37     2922.36    192.70 o 
   3   9   3      760.82      679.81    124.61 o 
   5   9   3     5620.37     5467.19    168.86 o 
   7   9   3     6763.19     6505.35    248.97 o 
   9   9   3      300.84      351.55    111.92 o 
  11   9   3      206.51      212.02    113.42 o 
  13   9   3     1078.75      999.12    260.06 o 
 -14  10   3      473.50      330.29    172.63 o 
 -12  10   3     1698.48     1828.81    262.00 o 
 -10  10   3      133.83      180.17    148.78 o 
  -8  10   3      765.11      730.67    125.28 o 
  -6  10   3     4461.58     3967.14    277.16 o 
  -4  10   3     1786.58     1811.76    215.35 o 
  -2  10   3      288.95      240.34     80.15 o 
   0  10   3       81.70      229.38     68.88 o 
   2  10   3      445.20      384.98    106.02 o 
   4  10   3      974.21     1088.52    159.93 o 
   6  10   3       36.60      188.26     97.94 o 
   8  10   3       45.12       -7.12    127.56 o 
  10  10   3      348.61      389.22    174.89 o 
  12  10   3      154.66      158.88    120.02 o 
 -11  11   3     3192.30     3444.80    484.84 o 
  -9  11   3     5552.82     5557.81    304.21 o 
  -7  11   3     6544.58     7739.53    336.56 o 
  -5  11   3     5511.54     5889.08    307.78 o 
  -3  11   3     6811.93     6500.51    326.23 o 
  -1  11   3     9710.13     9764.65    262.54 o 
   1  11   3     4214.73     4801.42    352.26 o 
   3  11   3     2975.11     3068.49    261.66 o 
   5  11   3     7391.50     7153.43    249.29 o 
   7  11   3     6252.45     6626.53    410.01 o 
   9  11   3     1395.61     1160.81    241.40 o 
  11  11   3      700.68      683.91    190.70 o 
 -10  12   3     4704.10     4746.93    270.64 o 
  -8  12   3     7333.31     8628.87    413.99 o 
  -6  12   3     5156.63     5662.63    283.05 o 
  -4  12   3     9054.97     9257.45    295.55 o 
  -2  12   3    13356.78    13545.07    375.68 o 
   0  12   3     5973.24     6127.36    309.79 o 
   2  12   3     5839.10     6385.04    320.04 o 
   4  12   3    14599.22    15096.67    488.95 o 
   6  12   3     9624.67     9975.98    503.02 o 
   8  12   3     2464.30     2258.71    318.35 o 
  10  12   3     2156.00     2150.21    245.71 o 
  -9  13   3     1248.44     1689.32    299.49 o 
  -7  13   3     5328.37     4952.86    389.77 o 
  -5  13   3     7666.04     7085.69    331.27 o 
  -3  13   3     3279.43     3140.60    411.96 o 
  -1  13   3     2991.07     3298.24    372.92 o 
   1  13   3     7983.07     8322.18    323.93 o 
   3  13   3     7719.01     7262.33    255.96 o 
   5  13   3     3401.77     3470.95    292.81 o 
   7  13   3     2351.22     2644.23    357.15 o 
  -6  14   3     1210.52     1076.77    220.81 o 
  -4  14   3     2126.82     1686.36    335.33 o 
  -2  14   3      255.19      489.33    119.04 o 
   0  14   3      374.96      420.16    116.26 o 
   2  14   3     2082.89     1322.38    214.22 o 
   4  14   3      779.96      653.86    169.72 o 
   6  14   3       15.35      322.15    120.23 o 
  -1  15   3      190.82      283.86     98.39 o 
   1  15   3       95.65      224.81    116.63 o 
 -18   0   4     1474.31     1185.41    310.62 o 
 -16   0   4     6148.76     6341.32    549.00 o 
 -14   0   4     7467.46     7720.47    392.77 o 
 -12   0   4     4937.79     5238.64    604.04 o 
 -10   0   4    17426.32    16941.42    667.03 o 
  -8   0   4    30212.44    29206.27    570.53 o 
  -6   0   4    13795.79    13693.52    247.82 o 
  -4   0   4    35273.70    35488.22    560.63 o 
  -2   0   4   158080.45   157389.00   1266.58 o 
   0   0   4   100608.87   102380.36    959.74 o 
   2   0   4     1454.23     1489.04    128.08 o 
   4   0   4    40989.70    39684.01    427.63 o 
   6   0   4   134896.23   140818.67   1661.30 o 
   8   0   4    26877.97    27072.83   1314.17 o 
  10   0   4     9513.24    10118.97    424.81 o 
  12   0   4    18110.40    17586.76    475.63 o 
  14   0   4     5079.25     4865.15    456.88 o 
  16   0   4     3090.91     2401.11    585.15 o 
 -17   1   4     2991.80     3058.40    310.07 o 
 -15   1   4     5489.24     5225.49    306.73 o 
 -13   1   4     3991.20     4133.82    242.62 o 
 -11   1   4     5258.98     4967.06    323.78 o 
  -9   1   4     7403.58     7264.91    172.20 o 
  -7   1   4    14733.91    14434.20    261.91 o 
  -5   1   4    46733.36    45975.22    315.72 o 
  -3   1   4    15598.62    14960.88    163.93 o 
  -1   1   4     4379.18     4086.08     82.42 o 
   1   1   4    45302.63    45868.59    273.12 o 
   3   1   4    35255.62    34696.29    292.93 o 
   5   1   4    35345.16    35485.94    371.00 o 
   7   1   4    33657.86    33690.39    481.69 o 
   9   1   4    11946.21    11920.73    241.80 o 
  11   1   4     9945.28     9802.62    307.67 o 
  13   1   4     8302.90     8071.22    301.15 o 
  15   1   4     3705.41     4569.63    595.63 o 
  17   1   4     1889.51     1948.46    302.74 o 
 -18   2   4       22.13      183.10     89.95 o 
 -16   2   4       73.58      329.90    107.79 o 
 -14   2   4     1729.66     1561.05    160.71 o 
 -12   2   4     2581.04     2842.30    233.34 o 
 -10   2   4       30.10       72.17     69.06 o 
  -8   2   4     1126.42     1478.27    111.92 o 
  -6   2   4     5202.44     4921.84    136.13 o 
  -4   2   4     5738.85     5636.70    103.64 o 
  -2   2   4    34910.30    36373.17    318.56 o 
   0   2   4     2819.55     3083.78     68.30 o 
   2   2   4    29533.07    29646.17    247.02 o 
   4   2   4     1004.85     1009.55     88.78 o 
   6   2   4       51.11      183.56     65.85 o 
   8   2   4     4392.00     4451.39    214.81 o 
  10   2   4     6381.89     6539.55    250.50 o 
  12   2   4     1903.45     1708.61    240.65 o 
  14   2   4      103.63      313.40    115.67 o 
  16   2   4      281.04      556.78    105.62 o 
 -17   3   4      672.50      518.48     94.28 o 
 -15   3   4      308.04      428.97    188.06 o 
 -13   3   4      627.74      622.18    138.36 o 
 -11   3   4     3156.68     3071.06    171.57 o 
  -9   3   4     6035.48     5953.71    170.68 o 
  -7   3   4     5087.11     5407.21    122.72 o 
  -5   3   4     3367.72     3321.61     94.40 o 
  -3   3   4    39830.46    40333.73    293.35 o 
  -1   3   4    92120.12    93182.73    644.65 o 
   1   3   4      920.03      887.70     76.60 o 
   3   3   4      196.70      296.29     75.69 o 
   5   3   4    24472.15    24534.10    196.49 o 
   7   3   4    12571.51    12728.92    194.99 o 
   9   3   4      499.29      453.67     94.47 o 
  11   3   4      568.46      816.30    150.13 o 
  13   3   4     1539.84     1963.33    198.73 o 
  15   3   4      284.52      486.04    119.06 o 
  17   3   4       18.98       48.31    147.05 o 
 -16   4   4     2039.93     2376.13    366.29 o 
 -14   4   4     5201.62     5679.32    258.40 o 
 -12   4   4    11850.08    11873.76    339.28 o 
 -10   4   4     6155.81     6283.27    268.05 o 
  -8   4   4    11319.95    11063.52    226.12 o 
  -6   4   4    55250.97    56794.52    504.78 o 
  -4   4   4    45966.73    47490.45    398.39 o 
  -2   4   4    19004.25    18378.27    211.57 o 
   0   4   4    44316.11    43643.13    361.82 o 
   2   4   4    42391.64    43484.11    465.00 o 
   4   4   4    38871.50    38967.26    633.94 o 
   6   4   4    27714.48    28552.38    402.75 o 
   8   4   4    20388.51    20423.17    413.70 o 
  10   4   4    14850.11    14790.94    324.40 o 
  12   4   4     6406.88     6299.92    282.51 o 
  14   4   4     2376.15     2706.57    311.72 o 
  16   4   4     1845.81     1569.88    310.26 o 
 -17   5   4     1871.88     1673.93    266.41 o 
 -15   5   4     3683.47     4448.58    367.17 o 
 -13   5   4     8021.76     8777.57    407.80 o 
 -11   5   4    11027.37    10456.07    343.80 o 
  -9   5   4     9998.92     9955.45    198.62 o 
  -7   5   4    24567.25    24782.72    335.50 o 
  -5   5   4    56917.03    57068.57    535.71 o 
  -3   5   4    26711.97    26774.97    323.54 o 
  -1   5   4    16215.37    15768.46    203.71 o 
   1   5   4    59466.88    59545.30    637.31 o 
   3   5   4    71559.48    73993.26    835.69 o 
   5   5   4    25134.76    26662.04    542.40 o 
   7   5   4    13977.51    14540.70    357.26 o 
   9   5   4    28912.33    28840.10    531.95 o 
  11   5   4    16668.68    16596.00    348.07 o 
  13   5   4     2823.38     2728.81    331.40 o 
  15   5   4     1829.79     2112.02    283.02 o 
 -16   6   4      421.27      287.39    105.88 o 
 -14   6   4     2603.64     2498.98    315.76 o 
 -12   6   4     3788.57     4345.60    431.14 o 
 -10   6   4     1825.96     1585.50    187.35 o 
  -8   6   4     7956.15     7877.58    328.68 o 
  -6   6   4    25578.61    25431.39    338.86 o 
  -4   6   4    12745.12    12102.65    193.21 o 
  -2   6   4     3615.80     3473.75    111.64 o 
   0   6   4    23305.95    23703.17    301.53 o 
   2   6   4    38696.22    39872.96    412.55 o 
   4   6   4    18975.53    18519.79    412.74 o 
   6   6   4     8488.39     8191.53    320.89 o 
   8   6   4     8318.17     7614.11    245.53 o 
  10   6   4     5211.81     5237.44    202.45 o 
  12   6   4     2378.02     1624.18    297.48 o 
  14   6   4     2471.76     2481.15    318.84 o 
 -15   7   4        2.70      117.67    111.23 o 
 -13   7   4        7.67      146.32     98.86 o 
 -11   7   4       63.06      185.93     58.90 o 
  -9   7   4     1147.75      864.45    154.62 o 
  -7   7   4       15.73       80.23     64.99 o 
  -5   7   4      434.48      365.38     73.74 o 
  -3   7   4     2485.15     2349.22    122.89 o 
  -1   7   4     3474.27     3269.24    101.83 o 
   1   7   4       98.58      117.14     62.08 o 
   3   7   4      366.49      414.84     77.54 o 
   5   7   4     4170.43     3932.30    109.33 o 
   7   7   4      682.55      594.33     94.10 o 
   9   7   4      253.11      230.38    129.46 o 
  11   7   4       12.41      132.26    125.56 o 
  13   7   4      312.86      426.87    184.80 o 
  15   7   4      166.91      250.40    109.43 o 
 -14   8   4      670.41      426.53    119.43 o 
 -12   8   4     4805.85     5009.84    531.07 o 
 -10   8   4      797.72      738.53    146.29 o 
  -8   8   4      194.62      152.39     73.46 o 
  -6   8   4     7769.22     7620.85    169.27 o 
  -4   8   4     9470.33     8930.30    265.44 o 
  -2   8   4     3549.30     3668.57    226.77 o 
   0   8   4     8372.78     8324.73    203.24 o 
   2   8   4     7181.80     7104.30    234.34 o 
   4   8   4     2208.59     2157.25    141.61 o 
   6   8   4     1886.94     2069.86    184.60 o 
   8   8   4     3800.26     3372.66    312.56 o 
  10   8   4     3138.54     3303.08    447.40 o 
  12   8   4      634.92     1007.97    194.81 o 
  14   8   4      207.36      375.36    127.26 o 
 -13   9   4      690.53     1142.42    189.78 o 
 -11   9   4     4778.39     4940.29    352.61 o 
  -9   9   4    10078.66    10153.91    488.78 o 
  -7   9   4     8411.94     8443.69    185.82 o 
  -5   9   4     7223.23     7021.88    237.82 o 
  -3   9   4    15615.60    15886.14    368.89 o 
  -1   9   4    25791.33    25400.08    530.81 o 
   1   9   4    18223.96    17686.60    587.03 o 
   3   9   4    13678.70    13101.18    329.19 o 
   5   9   4    11755.18    11753.67    267.98 o 
   7   9   4     6682.36     6451.30    177.23 o 
   9   9   4     5208.23     5607.06    444.01 o 
  11   9   4     4068.61     4628.80    416.38 o 
  13   9   4     2556.98     2488.22    396.89 o 
 -12  10   4     1919.99     1867.39    282.03 o 
 -10  10   4     8863.42     8897.94    308.20 o 
  -8  10   4    11631.57    11944.45    240.67 o 
  -6  10   4     2266.55     2325.24    206.46 o 
  -4  10   4     4833.73     5170.56    209.54 o 
  -2  10   4    34459.31    35355.42    683.94 o 
   0  10   4    21045.06    21489.23    400.77 o 
   2  10   4     2517.84     2865.25    315.77 o 
   4  10   4    11519.49    11188.64    249.34 o 
   6  10   4    21946.86    22815.86    432.03 o 
   8  10   4     6325.72     6507.71    375.80 o 
  10  10   4     1293.30     1552.47    239.46 o 
  12  10   4     3273.01     3092.91    414.25 o 
 -11  11   4     1779.03     2003.38    285.77 o 
  -9  11   4     1821.69     1532.77    272.52 o 
  -7  11   4     2998.42     2648.51    242.72 o 
  -5  11   4     3773.06     3719.91    292.32 o 
  -3  11   4     2517.18     2905.88    313.48 o 
  -1  11   4     1504.32     1468.07    211.15 o 
   1  11   4     4243.30     3785.63    276.43 o 
   3  11   4     9334.63     9154.88    324.89 o 
   5  11   4     3850.88     4139.77    293.29 o 
   7  11   4     1319.97      967.87    199.10 o 
   9  11   4     2742.07     2263.55    325.47 o 
  11  11   4     2481.23     1801.93    389.71 o 
 -10  12   4        0.28      269.05    128.17 o 
  -8  12   4       17.47      235.12     86.31 o 
  -6  12   4        0.70      201.28    111.35 o 
  -4  12   4        2.85      177.44     65.87 o 
  -2  12   4        0.21      193.21    102.74 o 
   0  12   4      147.58      382.41    103.74 o 
   2  12   4       21.46      131.15    103.20 o 
   4  12   4      182.47      221.74    119.60 o 
   6  12   4        2.07      205.34    146.41 o 
   8  12   4      186.28      325.61     89.18 o 
  10  12   4      169.59      178.43    131.78 o 
  -9  13   4     2665.86     2034.44    274.72 o 
  -7  13   4      579.49      515.55    185.78 o 
  -5  13   4      470.76      570.47    180.50 o 
  -3  13   4     2780.33     2607.48    297.95 o 
  -1  13   4     4292.12     4038.27    333.67 o 
   1  13   4     1686.76     1708.07    213.28 o 
   3  13   4      645.52      644.01    119.88 o 
   5  13   4     2439.53     3745.43    501.65 o 
   7  13   4     2284.72     1839.75    294.24 o 
  -6  14   4     2886.48     2935.11    315.83 o 
  -4  14   4     2968.12     4264.72    761.82 o 
  -2  14   4     3794.37     3412.95    379.06 o 
   0  14   4     5301.41     5144.28    331.11 o 
   2  14   4     5684.29     6183.79    454.64 o 
   4  14   4     4069.98     4431.23    504.08 o 
 -17   1   5     1789.39     1615.47    197.52 o 
 -15   1   5      611.55      608.37    141.21 o 
 -13   1   5       83.69      218.79     86.32 o 
 -11   1   5     5697.18     5407.30    208.47 o 
  -9   1   5    15806.04    15257.57    282.18 o 
  -7   1   5     2504.15     2451.35     84.60 o 
  -5   1   5     4129.68     4067.86     99.15 o 
  -3   1   5    31647.36    31360.55    248.99 o 
  -1   1   5    12764.53    12109.89    135.69 o 
   1   1   5     9397.32     9543.58    132.88 o 
   3   1   5    28804.54    28521.34    302.80 o 
   5   1   5    25356.87    24261.61    239.42 o 
   7   1   5     7489.06     7366.34    198.85 o 
   9   1   5     2488.26     2930.36    263.01 o 
  11   1   5     2441.80     2772.57    265.77 o 
  13   1   5     3239.74     3268.83    433.94 o 
  15   1   5     1491.73     1383.42    208.56 o 
 -18   2   5      988.16      905.09    202.29 o 
 -16   2   5     1405.87     1965.75    203.81 o 
 -14   2   5     1432.88     1497.03    237.21 o 
 -12   2   5     7355.23     7361.75    264.78 o 
 -10   2   5    20587.90    19520.89    285.36 o 
  -8   2   5    19215.35    19306.88    325.67 o 
  -6   2   5    19242.50    18761.29    215.41 o 
  -4   2   5    43998.80    43858.86    404.53 o 
  -2   2   5    52390.06    52513.18    301.60 o 
   0   2   5    33765.86    32398.28    269.40 o 
   2   2   5    25405.89    25599.78    256.79 o 
   4   2   5    39126.32    38926.03    401.76 o 
   6   2   5    43111.45    42302.00    524.49 o 
   8   2   5    13798.80    12781.50    315.40 o 
  10   2   5     4487.02     4737.25    244.75 o 
  12   2   5     8359.98     9196.41    358.22 o 
  14   2   5     7095.19     7479.84    299.96 o 
  16   2   5     1665.75     1659.65    251.90 o 
 -17   3   5     1321.42     1153.53    239.15 o 
 -15   3   5     2127.48     1728.37    178.30 o 
 -13   3   5     3228.88     3817.99    229.46 o 
 -11   3   5     9028.30     9093.76    412.36 o 
  -9   3   5    26433.26    27784.01    436.98 o 
  -7   3   5    46730.28    48220.79    446.71 o 
  -5   3   5    31390.45    30522.69    398.27 o 
  -3   3   5    20587.66    20337.92    324.60 o 
  -1   3   5    43590.64    43670.96    310.26 o 
   1   3   5    56281.83    56660.35    440.74 o 
   3   3   5    35562.31    34496.45    457.63 o 
   5   3   5    15106.12    14148.10    315.74 o 
   7   3   5     9289.76     8784.21    252.88 o 
   9   3   5    15717.65    15236.22    340.41 o 
  11   3   5    14813.70    15313.84    398.99 o 
  13   3   5     6465.83     6583.65    313.59 o 
  15   3   5     2070.19     2077.25    318.26 o 
 -16   4   5      108.40      181.08     85.46 o 
 -14   4   5     1668.82     1131.92    195.96 o 
 -12   4   5    12135.82    11858.65    316.11 o 
 -10   4   5     2925.52     2944.92    139.96 o 
  -8   4   5     1366.84     1352.38     96.22 o 
  -6   4   5    28390.36    29125.87    550.72 o 
  -4   4   5    29552.96    31315.22    539.92 o 
  -2   4   5     9041.99     8765.53    172.76 o 
   0   4   5    14631.46    14275.92    187.14 o 
   2   4   5    20510.13    20038.75    299.53 o 
   4   4   5     9561.22     9981.34    226.71 o 
   6   4   5     1390.91     1460.70     90.75 o 
   8   4   5     5476.75     5533.82    241.59 o 
  10   4   5     8948.42     8502.50    199.83 o 
  12   4   5     2838.60     2929.67    259.72 o 
  14   4   5     1127.46     1255.27    245.80 o 
  16   4   5      820.49      865.62    189.19 o 
 -17   5   5        5.93      416.30    182.39 o 
 -15   5   5      241.07      256.79     98.59 o 
 -13   5   5       13.47      248.68     83.24 o 
 -11   5   5      220.28      124.53     96.68 o 
  -9   5   5       18.89      181.67     74.57 o 
  -7   5   5       61.65       44.26     51.21 o 
  -5   5   5      574.77      560.81     91.82 o 
  -3   5   5      112.79      142.48     53.50 o 
  -1   5   5     4865.88     5194.09    136.03 o 
   1   5   5       54.81      117.21     43.89 o 
   3   5   5       14.34      183.21    139.01 o 
   5   5   5      101.86      139.53    100.68 o 
   7   5   5      948.91     1113.57    203.93 o 
   9   5   5      397.69      312.41     79.46 o 
  11   5   5      291.83      195.36     79.18 o 
  13   5   5      269.79      307.98    137.30 o 
  15   5   5       78.92      288.07    141.88 o 
 -16   6   5      778.22      497.86    175.39 o 
 -14   6   5     2473.00     2874.24    290.58 o 
 -12   6   5     2831.62     3277.26    243.26 o 
 -10   6   5     2268.75     2004.70    153.70 o 
  -8   6   5     5164.38     4773.79    182.87 o 
  -6   6   5    24006.37    24217.12    419.43 o 
  -4   6   5    17991.01    17988.36    288.87 o 
  -2   6   5      354.61      404.37     69.53 o 
   0   6   5     8456.13     8487.76    141.96 o 
   2   6   5    36654.92    36600.14    510.61 o 
   4   6   5     4563.87     4426.06    215.26 o 
   6   6   5     2681.01     3147.28    328.78 o 
   8   6   5     9914.61     9658.53    432.93 o 
  10   6   5     5583.72     6390.48    491.80 o 
  12   6   5     2688.45     2961.19    337.12 o 
  14   6   5     1060.60     1126.32    304.99 o 
 -15   7   5     4439.73     4140.58    732.53 o 
 -13   7   5     4382.81     4235.82    434.35 o 
 -11   7   5     4908.40     4573.65    222.93 o 
  -9   7   5    12283.96    11911.05    321.03 o 
  -7   7   5    16463.09    16396.95    296.28 o 
  -5   7   5    17717.18    17975.12    270.01 o 
  -3   7   5    21147.86    21340.31    350.61 o 
  -1   7   5    25156.46    24908.66    325.33 o 
   1   7   5    33362.88    32346.80    436.82 o 
   3   7   5    20398.86    19828.92    480.71 o 
   5   7   5    13742.88    14740.88    503.23 o 
   7   7   5    19145.52    18248.94    439.78 o 
   9   7   5    12201.53    12901.88    440.36 o 
  11   7   5     6477.15     6792.69    345.17 o 
  13   7   5     4304.10     4188.65    451.54 o 
 -14   8   5     2621.88     2776.38    424.76 o 
 -12   8   5     4443.37     4079.32    302.22 o 
 -10   8   5     8599.26     8842.45    286.79 o 
  -8   8   5     7178.27     7027.46    206.83 o 
  -6   8   5     6674.14     6917.64    161.44 o 
  -4   8   5    16229.06    16437.09    285.39 o 
  -2   8   5    20608.02    20871.87    340.31 o 
   0   8   5    20762.67    20337.30    400.83 o 
   2   8   5    18665.11    18497.18    348.48 o 
   4   8   5     7858.90     7428.78    263.68 o 
   6   8   5    10671.61    10870.65    371.78 o 
   8   8   5    14162.60    13909.82    376.15 o 
  10   8   5     6092.02     6505.71    428.84 o 
  12   8   5     2976.08     2864.08    461.13 o 
  14   8   5     2539.16     2544.44    332.29 o 
 -13   9   5      681.80      527.87    190.58 o 
 -11   9   5     3266.45     3340.05    304.28 o 
  -9   9   5     3018.37     2464.95    306.05 o 
  -7   9   5      114.33      152.66     95.23 o 
  -5   9   5      945.44      963.27    107.27 o 
  -3   9   5    10120.72    10351.13    258.83 o 
  -1   9   5     3754.10     3987.59    189.12 o 
   1   9   5       80.81      156.06     57.72 o 
   3   9   5     1060.82      997.85    142.75 o 
   5   9   5     3536.00     3316.13    327.53 o 
   7   9   5     1018.96     1094.50    217.73 o 
   9   9   5      161.62      253.10    178.21 o 
  11   9   5     1506.99     1345.88    251.08 o 
  13   9   5     1767.31     1720.55    382.73 o 
 -12  10   5      610.20      746.40    248.99 o 
 -10  10   5       27.88      248.25    134.55 o 
  -8  10   5      558.16      645.41    145.50 o 
  -6  10   5      872.56      946.91    147.05 o 
  -4  10   5     4624.14     4089.43    209.14 o 
  -2  10   5      611.24      502.23    128.68 o 
   0  10   5      665.24      689.98    111.53 o 
   2  10   5     4052.16     4681.30    273.48 o 
   4  10   5     3645.46     3940.32    263.60 o 
   6  10   5     2017.95     1848.83    257.58 o 
   8  10   5     1538.69     1705.14    249.16 o 
  10  10   5      237.74      356.19    121.57 o 
  12  10   5        7.94      222.01    151.87 o 
 -11  11   5     1729.98     1677.97    307.34 o 
  -9  11   5     4655.62     4851.62    507.54 o 
  -7  11   5     2630.08     2011.76    262.20 o 
  -5  11   5     3472.14     3039.49    256.10 o 
  -3  11   5    12426.41    12329.92    448.49 o 
  -1  11   5    15254.25    14802.91    297.22 o 
   1  11   5     8756.98     8236.28    240.76 o 
   3  11   5     6855.73     7033.47    233.38 o 
   5  11   5     9464.91     9534.94    592.74 o 
   7  11   5     8766.85     9159.51    375.89 o 
   9  11   5     4290.34     3917.19    498.32 o 
  11  11   5     1528.50     1493.21    239.39 o 
 -10  12   5     2383.92     2392.22    375.75 o 
  -8  12   5     6017.48     5423.77    769.39 o 
  -6  12   5     6775.63     7818.42    313.46 o 
  -4  12   5     7414.60     7794.26    370.29 o 
  -2  12   5    14676.98    14621.59    309.00 o 
   0  12   5    13886.30    13222.16    309.04 o 
   2  12   5     5680.06     6313.52    674.86 o 
   4  12   5     7741.51     7849.59    313.64 o 
   6  12   5    11931.26    11924.58    548.50 o 
   8  12   5     5264.89     5413.02    403.90 o 
  -7  13   5     3263.43     2061.21    561.50 o 
  -5  13   5     4936.30     4556.92    570.31 o 
  -3  13   5     3994.97     3969.51    346.49 o 
  -1  13   5     3509.45     4141.05    375.89 o 
   1  13   5     4832.91     5252.88    380.96 o 
   3  13   5     5970.55     5948.87    375.79 o 
   5  13   5     3098.42     3138.47    293.60 o 
   7  13   5     1332.67      997.09    223.65 o 
  -6  14   5      917.53      681.99    230.03 o 
  -4  14   5       63.00      397.58    174.63 o 
  -2  14   5       15.81      329.04    107.93 o 
   0  14   5      736.44      556.10    131.40 o 
   2  14   5     1091.86      880.47    215.60 o 
   4  14   5      186.90      535.04    126.44 o 
 -18   0   6     1178.96     1497.82    348.13 o 
 -16   0   6     1172.32     1134.21    215.82 o 
 -14   0   6     5378.47     5384.40    535.39 o 
 -12   0   6    15014.10    15846.23    533.78 o 
 -10   0   6    21028.09    22434.72    714.93 o 
  -8   0   6     8670.18     8402.03    227.13 o 
  -6   0   6    11843.18    11817.76    185.19 o 
  -4   0   6    68294.85    67924.98   1002.37 o 
  -2   0   6    58270.86    59211.93    552.26 o 
   0   0   6    27040.47    26916.33    560.80 o 
   2   0   6    42695.97    45307.35    712.86 o 
   4   0   6    32047.13    30786.08    590.50 o 
   6   0   6    37615.96    37927.79    657.21 o 
   8   0   6    24547.24    23427.50    657.14 o 
  10   0   6     5985.87     6562.00    383.15 o 
  12   0   6     7837.63     7956.91    666.82 o 
  14   0   6     7590.60     7222.21    486.78 o 
  16   0   6     1332.44     1223.31    292.77 o 
 -17   1   6     1188.67      693.75    147.21 o 
 -15   1   6     3262.00     3351.58    274.79 o 
 -13   1   6     2446.88     2934.08    267.61 o 
 -11   1   6     5684.90     5683.80    219.11 o 
  -9   1   6    22864.40    22236.21    350.49 o 
  -7   1   6    11285.79    11006.31    133.07 o 
  -5   1   6     6266.13     5960.05    130.83 o 
  -3   1   6    43495.37    44496.70    321.90 o 
  -1   1   6    49021.39    50403.06    350.80 o 
   1   1   6    27542.11    27249.77    266.90 o 
   3   1   6    17293.09    16130.51    237.36 o 
   5   1   6    14688.74    13629.45    258.01 o 
   7   1   6    17241.94    16956.13    389.53 o 
   9   1   6     7790.37     8008.21    398.48 o 
  11   1   6     4091.51     4337.73    280.98 o 
  13   1   6     3991.73     4476.33    275.74 o 
  15   1   6     1734.54     1285.77    238.81 o 
 -16   2   6      357.79      401.91    110.94 o 
 -14   2   6     1248.07     1613.09    277.98 o 
 -12   2   6       81.63      206.56     72.99 o 
 -10   2   6      131.58      209.39     60.77 o 
  -8   2   6     2077.26     2172.67    113.87 o 
  -6   2   6     4570.81     4091.20     90.88 o 
  -4   2   6     9530.30     9883.77    169.21 o 
  -2   2   6     4122.84     4191.94     94.42 o 
   0   2   6     1178.34      983.97     80.96 o 
   2   2   6     4996.43     4880.41    128.97 o 
   4   2   6      126.21      112.05     46.68 o 
   6   2   6      172.86      270.69     62.36 o 
   8   2   6     1922.21     1690.64    148.89 o 
  10   2   6      136.67      229.95    122.00 o 
  12   2   6       85.40      124.91     74.32 o 
  14   2   6       36.05      325.23    142.67 o 
  16   2   6      438.42      410.17    165.92 o 
 -17   3   6       47.55      202.77     99.95 o 
 -15   3   6       15.05      374.34    169.40 o 
 -13   3   6      786.50      614.77     89.43 o 
 -11   3   6     4541.72     4252.32    163.43 o 
  -9   3   6     1585.42     1371.56    145.15 o 
  -7   3   6       71.83      144.64     65.29 o 
  -5   3   6     2756.12     2853.62    206.43 o 
  -3   3   6    13626.40    12843.57    191.93 o 
  -1   3   6     5942.25     5969.61    133.34 o 
   1   3   6     3025.77     3045.21    121.39 o 
   3   3   6    15750.13    16177.70    291.56 o 
   5   3   6    12172.80    11881.78    174.25 o 
   7   3   6     1031.96      977.97    143.43 o 
   9   3   6     2857.80     3154.01    262.23 o 
  11   3   6     4711.04     5004.11    241.50 o 
  13   3   6     1806.18     1777.14    352.25 o 
  15   3   6      337.95      374.90    177.85 o 
 -16   4   6      759.03      782.66    206.77 o 
 -14   4   6     1663.15     1707.93    178.89 o 
 -12   4   6     2656.56     2766.02    175.37 o 
 -10   4   6     8510.36     8168.24    305.69 o 
  -8   4   6    12882.98    12530.73    274.31 o 
  -6   4   6    10118.50     9165.38    325.19 o 
  -4   4   6    29348.49    29241.00    574.56 o 
  -2   4   6    48771.54    48838.25    403.30 o 
   0   4   6    29775.39    28928.27    349.12 o 
   2   4   6    43323.21    44897.55    423.92 o 
   4   4   6    41225.01    40849.89    686.42 o 
   6   4   6    11386.63    11103.79    285.22 o 
   8   4   6     9326.24     9237.64    332.85 o 
  10   4   6    12954.39    13135.30    450.79 o 
  12   4   6     5249.79     5528.05    348.36 o 
  14   4   6     2684.45     3206.06    366.98 o 
 -17   5   6      337.85      481.78    111.92 o 
 -15   5   6     3882.76     3843.45    496.90 o 
 -13   5   6     3627.95     3857.53    317.02 o 
 -11   5   6      675.38      887.05    110.34 o 
  -9   5   6    10230.39    10384.00    315.76 o 
  -7   5   6    39046.68    40995.85    581.31 o 
  -5   5   6    16498.50    15960.87    434.77 o 
  -3   5   6    17034.37    16909.32    259.82 o 
  -1   5   6    72267.79    74451.35    649.76 o 
   1   5   6    71969.47    73109.81    600.97 o 
   3   5   6    20054.51    19906.66    451.55 o 
   5   5   6    14929.52    14861.57    362.08 o 
   7   5   6    29085.90    30498.46    707.97 o 
   9   5   6    20859.87    21605.57    659.59 o 
  11   5   6     4093.74     5179.08    523.44 o 
  13   5   6     1838.23     1947.78    307.72 o 
  15   5   6     3601.78     3762.80    442.78 o 
 -16   6   6      753.86      635.10    155.33 o 
 -14   6   6     1037.20     1098.37    226.08 o 
 -12   6   6     2012.15     2319.64    240.98 o 
 -10   6   6     2130.13     2145.74    206.77 o 
  -8   6   6     2870.58     3170.13    117.02 o 
  -6   6   6    11524.06    11203.29    255.17 o 
  -4   6   6    22608.18    23013.32    281.76 o 
  -2   6   6    13088.08    13039.26    159.65 o 
   0   6   6     9758.89     9286.09    179.85 o 
   2   6   6    18421.91    18368.65    349.12 o 
   4   6   6    19832.53    19197.18    390.77 o 
   6   6   6    13931.98    14103.50    410.47 o 
   8   6   6     9207.99     9094.47    468.16 o 
  10   6   6     4170.76     4136.89    357.07 o 
  12   6   6     1393.94     1402.83    254.25 o 
  14   6   6     1312.18     1251.61    243.05 o 
 -15   7   6       29.95      241.25    143.81 o 
 -13   7   6       56.22       87.56    163.68 o 
 -11   7   6      469.36      356.41    128.52 o 
  -9   7   6      231.39      260.03     85.39 o 
  -7   7   6      499.11      423.28    143.00 o 
  -5   7   6     1751.82     1783.97     81.54 o 
  -3   7   6     3331.77     3507.14    122.80 o 
  -1   7   6      544.97      654.40     77.70 o 
   1   7   6       81.92      145.74     69.45 o 
   3   7   6       18.99       80.41    120.32 o 
   5   7   6     4657.37     4247.62    392.34 o 
   7   7   6     4148.80     4051.11    388.42 o 
   9   7   6        5.46      305.30    135.36 o 
  11   7   6      113.08      368.20    156.93 o 
  13   7   6       67.29      141.89    148.15 o 
 -14   8   6     1270.38      874.48    308.17 o 
 -12   8   6     2667.10     2969.54    329.27 o 
 -10   8   6     1504.02     1212.87    256.96 o 
  -8   8   6     1708.75     1728.79    212.69 o 
  -6   8   6     4437.86     4084.82    179.05 o 
  -4   8   6     4623.33     4507.97    140.47 o 
  -2   8   6     1476.98     1498.57    150.97 o 
   0   8   6     1731.24     1959.62    135.66 o 
   2   8   6     8131.55     7786.17    134.05 o 
   4   8   6     3276.22     3445.71    348.55 o 
   6   8   6      366.17      395.09    153.84 o 
   8   8   6     2903.95     3092.30    321.31 o 
  10   8   6     3479.99     3231.70    464.28 o 
  12   8   6      605.69      507.04    111.35 o 
 -13   9   6     2648.82     2482.60    425.73 o 
 -11   9   6     3505.76     3923.25    650.18 o 
  -9   9   6     5664.33     5683.69    394.78 o 
  -7   9   6    11703.17    11453.54    322.98 o 
  -5   9   6     9119.51     8650.61    353.25 o 
  -3   9   6     5859.73     5759.60    233.30 o 
  -1   9   6    10313.50    10537.46    334.52 o 
   1   9   6    12961.27    13525.01    259.69 o 
   3   9   6    10960.45    11148.33    298.19 o 
   5   9   6    10121.36    10473.54    486.59 o 
   7   9   6     8204.58     7968.41    477.46 o 
   9   9   6     5499.83     5994.77    323.81 o 
  11   9   6     3816.31     3318.57    552.59 o 
 -12  10   6     4056.59     4570.46    553.06 o 
 -10  10   6     3862.68     5201.42    411.77 o 
  -8  10   6     2694.30     2526.54    348.50 o 
  -6  10   6     8756.97     9506.42    330.69 o 
  -4  10   6    16156.04    16768.00    373.81 o 
  -2  10   6    12041.68    12438.28    297.37 o 
   0  10   6     7044.80     6684.38    224.17 o 
   2  10   6     7745.45     7379.89    194.11 o 
   4  10   6    13690.10    14063.32    401.98 o 
   6  10   6    11781.20    11944.43    416.80 o 
   8  10   6     5121.65     4939.90    470.48 o 
  10  10   6     2821.57     3277.57    324.09 o 
 -11  11   6     1215.01     1350.33    299.31 o 
  -9  11   6     1887.75     1793.62    248.95 o 
  -7  11   6     1456.31     1411.24    299.09 o 
  -5  11   6     3579.29     3716.76    393.83 o 
  -3  11   6     7328.05     7327.13    325.32 o 
  -1  11   6     4561.88     4280.67    254.01 o 
   1  11   6     1652.07     2040.10    206.74 o 
   3  11   6     6056.42     5616.74    341.43 o 
   5  11   6     7132.95     7518.11    474.54 o 
   7  11   6      439.22      369.32    111.40 o 
   9  11   6      423.30      318.57    134.98 o 
 -10  12   6      269.44      117.03    172.59 o 
  -8  12   6       77.80      223.70    113.81 o 
  -6  12   6      379.71      495.11    192.67 o 
  -4  12   6      177.62      191.59    103.23 o 
  -2  12   6       10.94      170.96     79.92 o 
   0  12   6     1475.86     1292.97    226.16 o 
   2  12   6       72.49      185.04     98.30 o 
   4  12   6      170.82      342.80    121.34 o 
   6  12   6        0.73      413.54    137.23 o 
   8  12   6      136.54      278.05    148.72 o 
  -7  13   6      885.66      632.00    199.38 o 
  -5  13   6     1198.10     1275.41    217.13 o 
  -3  13   6     3197.19     3220.22    422.73 o 
  -1  13   6     1340.36     1402.45    245.92 o 
   1  13   6      575.93      664.26    141.78 o 
   3  13   6     1801.65     1488.27    230.43 o 
   5  13   6     1916.95     1525.41    254.29 o 
  -4  14   6     2667.36     2549.28    502.51 o 
  -2  14   6     3098.25     2649.78    442.29 o 
   0  14   6     3370.86     2988.02    525.44 o 
   2  14   6     3906.83     3107.60    552.07 o 
 -17   1   7      510.23      473.53    116.87 o 
 -15   1   7      998.50     1249.37    184.83 o 
 -13   1   7     3933.35     4468.08    342.28 o 
 -11   1   7     5603.79     5624.62    194.57 o 
  -9   1   7     4178.75     4165.27    194.90 o 
  -7   1   7     7671.51     7530.78    115.98 o 
  -5   1   7    16225.51    16334.47    207.94 o 
  -3   1   7    27475.70    27685.09    313.46 o 
  -1   1   7    14404.13    13493.07    170.28 o 
   1   1   7      903.10      761.75     71.72 o 
   3   1   7    17062.01    16710.87    249.55 o 
   5   1   7    29528.87    30065.51    448.73 o 
   7   1   7     4354.31     4219.65    161.97 o 
   9   1   7     3448.86     3445.99    252.42 o 
  11   1   7    11255.28    10993.42    377.03 o 
  13   1   7     3783.10     3605.43    328.79 o 
  15   1   7      445.22      358.01    159.31 o 
 -16   2   7     1763.83     2365.61    340.32 o 
 -14   2   7     3896.62     3465.21    293.00 o 
 -12   2   7    10659.98    10802.76    266.55 o 
 -10   2   7    10406.59    10544.86    328.83 o 
  -8   2   7     9070.87     9061.21    144.28 o 
  -6   2   7    21671.11    21957.05    222.16 o 
  -4   2   7    44996.33    45219.45    455.43 o 
  -2   2   7    57671.65    59025.84    468.95 o 
   0   2   7    16048.03    15892.35    199.53 o 
   2   2   7    17559.26    17490.41    237.04 o 
   4   2   7    63300.14    64522.91    660.91 o 
   6   2   7    35581.05    35825.70    780.17 o 
   8   2   7    11695.39    11586.03    359.19 o 
  10   2   7    15807.68    15520.79    470.89 o 
  12   2   7    11045.10    11313.39    375.77 o 
  14   2   7     3851.28     3973.69    432.90 o 
 -17   3   7     1917.86     1847.14    443.50 o 
 -15   3   7     3984.47     4066.77    486.29 o 
 -13   3   7     3560.21     4798.33    496.12 o 
 -11   3   7     1532.15     1329.67    169.14 o 
  -9   3   7     6243.01     6264.79    170.25 o 
  -7   3   7    36353.39    37891.53    526.38 o 
  -5   3   7    18668.20    18803.01    421.96 o 
  -3   3   7      954.05      918.16     75.28 o 
  -1   3   7    31983.75    32004.67    376.66 o 
   1   3   7    86265.04    89240.27    728.64 o 
   3   3   7    33286.28    34263.66    474.58 o 
   5   3   7    10682.00    10215.03    151.13 o 
   7   3   7    20954.81    21547.34    393.89 o 
   9   3   7    27349.49    26176.96    442.36 o 
  11   3   7     8354.52     7810.48    475.47 o 
  13   3   7     1691.13     1499.84    297.45 o 
  15   3   7     3139.53     2915.72    524.69 o 
 -16   4   7      855.06      903.63    192.94 o 
 -14   4   7      570.71      651.34    198.21 o 
 -12   4   7      163.33      283.73    106.26 o 
 -10   4   7      664.34      691.28    125.68 o 
  -8   4   7     3055.99     3045.31    105.02 o 
  -6   4   7     3795.71     3623.42    211.86 o 
  -4   4   7      441.26      354.96    122.15 o 
  -2   4   7      749.24      932.84     88.92 o 
   0   4   7    10711.05    10347.27    172.51 o 
   2   4   7    12944.73    12804.90    227.81 o 
   4   4   7     7279.98     7231.50    222.82 o 
   6   4   7     4943.30     4764.63    268.99 o 
   8   4   7     5196.05     5532.87    381.23 o 
  10   4   7     3391.56     3669.01    443.71 o 
  12   4   7      743.96      622.93    164.04 o 
  14   4   7     1167.24     1254.30    193.69 o 
 -15   5   7      136.86      175.89    164.00 o 
 -13   5   7      322.80      162.41    108.56 o 
 -11   5   7      734.29      634.94    142.94 o 
  -9   5   7      643.55      669.35    152.42 o 
  -7   5   7       30.62      156.86    111.92 o 
  -5   5   7      840.08      884.11    194.32 o 
  -3   5   7    13840.70    14410.03    245.25 o 
  -1   5   7     4959.18     5219.11    139.28 o 
   1   5   7      234.87      244.77     48.16 o 
   3   5   7      157.48      111.30     83.45 o 
   5   5   7      992.90     1143.28    234.19 o 
   7   5   7     1048.32     1582.99    221.16 o 
   9   5   7      270.53      290.72    103.22 o 
  11   5   7        6.90      218.32    103.85 o 
  13   5   7       12.14      287.29    147.62 o 
 -16   6   7     1356.61      870.22    248.79 o 
 -14   6   7     2825.39     3243.30    382.20 o 
 -12   6   7     1233.15     1054.59    245.30 o 
 -10   6   7     2293.88     2117.88    205.67 o 
  -8   6   7     9912.84    10340.50    423.88 o 
  -6   6   7     8574.21     8619.45    356.90 o 
  -4   6   7     8003.28     7950.40    100.83 o 
  -2   6   7    17032.41    16735.72    238.42 o 
   0   6   7    17119.85    17140.05    247.67 o 
   2   6   7    14009.37    13572.85    283.42 o 
   4   6   7     6793.13     6511.85    268.18 o 
   6   6   7     4992.89     4999.02    341.68 o 
   8   6   7     8837.39     8465.34    354.15 o 
  10   6   7     4263.71     4560.84    481.22 o 
  12   6   7      780.27     1066.00    258.59 o 
  14   6   7      690.71      636.92    211.70 o 
 -15   7   7     1450.15     1140.82    283.06 o 
 -13   7   7     4240.65     4355.04    315.02 o 
 -11   7   7     3781.35     3481.79    514.89 o 
  -9   7   7     7644.93     7427.38    358.41 o 
  -7   7   7    18180.52    18365.37    415.07 o 
  -5   7   7    12794.08    12915.96    326.67 o 
  -3   7   7     7707.67     7646.53    152.98 o 
  -1   7   7    21577.28    22049.67    328.96 o 
   1   7   7    29867.06    32375.33    494.39 o 
   3   7   7     8826.79     9722.04    474.39 o 
   5   7   7     4634.95     4790.69    300.09 o 
   7   7   7    17033.95    17293.58    433.44 o 
   9   7   7     9795.91    10783.79    421.32 o 
  11   7   7     1361.18     1331.09    230.20 o 
  13   7   7     2348.79     2071.09    294.69 o 
 -14   8   7     1676.51     1980.00    256.42 o 
 -12   8   7     2963.01     2386.32    363.44 o 
 -10   8   7     5179.49     4767.95    411.31 o 
  -8   8   7     7425.47     7041.38    213.15 o 
  -6   8   7     6356.37     6119.23    239.48 o 
  -4   8   7     9709.87     9842.01    176.65 o 
  -2   8   7    10467.34    10860.81    261.43 o 
   0   8   7     4000.19     4479.94    186.64 o 
   2   8   7     7780.66     7453.96    169.94 o 
   4   8   7    14173.63    14290.53    372.44 o 
   6   8   7     6567.92     6493.91    377.57 o 
   8   8   7     1661.51     1687.10    225.76 o 
  10   8   7     2351.26     1862.40    260.41 o 
  12   8   7     4942.55     6584.64    940.19 o 
 -13   9   7      211.04      410.92    269.41 o 
 -11   9   7     2541.90     2258.92    360.40 o 
  -9   9   7     1803.93     2707.61    437.05 o 
  -7   9   7       39.38      290.47    122.22 o 
  -5   9   7      976.34      982.30    219.08 o 
  -3   9   7     5292.85     4722.54    270.12 o 
  -1   9   7      185.18      345.49     98.40 o 
   1   9   7       84.01      226.91    106.43 o 
   3   9   7     4647.14     4308.87    328.10 o 
   5   9   7     4401.62     5552.46    612.25 o 
   7   9   7      124.45      266.25    126.35 o 
   9   9   7       57.76      206.27    130.64 o 
  11   9   7     1023.38      860.80    214.54 o 
 -12  10   7      356.70      444.72    141.74 o 
 -10  10   7      148.60      386.38    174.26 o 
  -8  10   7       23.28      192.87    125.79 o 
  -6  10   7      127.77      175.50     64.51 o 
  -4  10   7     1213.86      979.42    136.89 o 
  -2  10   7     3016.09     2822.69    204.70 o 
   0  10   7      189.97      243.28    110.28 o 
   2  10   7      315.43      422.13    150.22 o 
   4  10   7     1133.72     1058.17    179.71 o 
   6  10   7     1727.42     1509.81    251.37 o 
   8  10   7       15.76      232.81    151.84 o 
  10  10   7       34.84      198.79    106.79 o 
 -11  11   7     1689.95     1403.06    261.55 o 
  -9  11   7     1355.15     1814.92    338.89 o 
  -7  11   7     1407.05     1211.33    270.84 o 
  -5  11   7     2591.81     2514.00    315.87 o 
  -3  11   7     5311.02     5327.19    478.15 o 
  -1  11   7     6022.58     5742.13    225.83 o 
   1  11   7     2785.21     2713.74    274.42 o 
   3  11   7     3755.49     3889.83    386.54 o 
   5  11   7     5833.55     6714.45    430.45 o 
   7  11   7     2060.98     1998.66    272.93 o 
   9  11   7     1061.77     1060.97    234.96 o 
  -8  12   7     1236.79      905.35    245.31 o 
  -6  12   7     1776.58     1633.11    286.77 o 
  -4  12   7     6588.58     6351.36    452.48 o 
  -2  12   7     7139.87     7493.69    591.53 o 
   0  12   7     4545.44     4269.34    385.28 o 
   2  12   7     6603.85     6349.94    475.49 o 
   4  12   7     8415.28     8487.07    482.42 o 
   6  12   7     4810.90     4806.75    350.49 o 
  -7  13   7     1189.42      707.40    228.65 o 
  -5  13   7     1491.95     2126.53    383.15 o 
  -3  13   7     2903.32     2603.73    470.25 o 
  -1  13   7     4075.70     3777.09    604.16 o 
   1  13   7     4717.34     4817.89    356.72 o 
   3  13   7     3296.13     4304.46    402.98 o 
   5  13   7     2398.58     1930.67    280.88 o 
  -2  14   7      142.43      197.89    173.00 o 
   0  14   7      754.22      801.89    282.95 o 
 -16   0   8      854.28     1183.24    266.60 o 
 -14   0   8      633.24      408.58    147.18 o 
 -12   0   8     7723.25     8124.08    416.02 o 
 -10   0   8    22203.06    20808.70    508.46 o 
  -8   0   8    11644.43    11076.03    215.85 o 
  -6   0   8    13359.27    13476.80    195.79 o 
  -4   0   8    81350.34    80550.88   1076.25 o 
  -2   0   8    62471.42    65197.36    877.15 o 
   0   0   8     3782.09     3579.58    216.60 o 
   2   0   8    12878.10    11515.35    488.77 o 
   4   0   8    54380.99    52719.51   1304.81 o 
   6   0   8    20097.23    20026.06    591.14 o 
   8   0   8     1340.02     2027.01    371.72 o 
  10   0   8     3065.48     3070.11    268.42 o 
  12   0   8     9091.16     7861.06    518.39 o 
  14   0   8     3696.06     3061.52    384.60 o 
 -17   1   8      254.35      363.85    117.56 o 
 -15   1   8      387.19      264.77     79.64 o 
 -13   1   8     3531.96     3525.06    204.48 o 
 -11   1   8     8741.41     9090.57    254.59 o 
  -9   1   8    11057.50    10837.88    262.59 o 
  -7   1   8    12233.01    12947.56    238.37 o 
  -5   1   8    21867.22    22171.99    251.00 o 
  -3   1   8    25375.10    24730.68    239.75 o 
  -1   1   8    18471.50    18944.09    227.70 o 
   1   1   8    21569.97    20863.27    280.47 o 
   3   1   8    17862.66    17661.83    339.36 o 
   5   1   8     6552.64     5992.99    255.78 o 
   7   1   8     5667.99     5914.05    218.67 o 
   9   1   8     6531.03     6725.17    289.33 o 
  11   1   8     4733.53     5151.57    333.76 o 
  13   1   8     2075.84     1802.16    313.68 o 
  15   1   8      553.90      441.78    173.10 o 
 -16   2   8       63.99       93.49    142.56 o 
 -14   2   8     1607.49     1250.35    226.63 o 
 -12   2   8     1191.38     1090.50    152.59 o 
 -10   2   8      505.85      389.70     77.36 o 
  -8   2   8     3521.33     3447.62    118.50 o 
  -6   2   8     3291.67     3192.27     62.27 o 
  -4   2   8     1046.36     1131.28     75.93 o 
  -2   2   8     4147.71     4494.68     96.41 o 
   0   2   8     5511.75     5107.04    102.73 o 
   2   2   8     1174.77      779.84    110.86 o 
   4   2   8      252.83      307.63     57.89 o 
   6   2   8     1839.98     1966.01    207.59 o 
   8   2   8     2887.31     3189.91    170.28 o 
  10   2   8      212.96      273.10     96.22 o 
  12   2   8      162.85      253.34    126.85 o 
  14   2   8      362.74      300.33    133.51 o 
 -17   3   8      328.48      624.28    193.81 o 
 -15   3   8       39.32      343.76    158.24 o 
 -13   3   8       25.34      234.72     85.22 o 
 -11   3   8     1032.04      809.21    128.21 o 
  -9   3   8      581.92      378.01     92.81 o 
  -7   3   8       70.56      214.66    118.88 o 
  -5   3   8     3799.53     3510.75    127.62 o 
  -3   3   8     6714.37     6315.96    177.83 o 
  -1   3   8      190.79      168.12     43.22 o 
   1   3   8      244.48      235.77     65.13 o 
   3   3   8     5930.80     5561.56    151.51 o 
   5   3   8    14590.23    14477.04    394.55 o 
   7   3   8      502.32      385.90     99.44 o 
   9   3   8       82.41      165.89    118.48 o 
  11   3   8     2089.61     1846.31    306.66 o 
  13   3   8     1140.75      894.15    229.27 o 
 -16   4   8     1074.10     1306.92    257.78 o 
 -14   4   8     1199.06     1196.73    273.87 o 
 -12   4   8     2715.63     2494.20    465.22 o 
 -10   4   8     3444.13     3389.58    216.33 o 
  -8   4   8     8928.37     8634.80    339.34 o 
  -6   4   8    16633.56    16823.41    441.99 o 
  -4   4   8     4064.18     4126.57     86.43 o 
  -2   4   8     4718.77     4757.70    134.85 o 
   0   4   8    26512.00    25096.29    398.85 o 
   2   4   8    15017.39    13868.02    408.75 o 
   4   4   8    11152.31    10955.19    250.03 o 
   6   4   8    16828.28    17762.69    516.66 o 
   8   4   8     8643.03     8724.25    146.63 o 
  10   4   8     5878.86     6091.88    383.14 o 
  12   4   8     4991.45     4850.83    481.00 o 
  14   4   8     2077.18     1605.42    272.13 o 
 -15   5   8     1493.36     1561.59    272.08 o 
 -13   5   8     3478.48     4004.62    420.30 o 
 -11   5   8     6139.86     6552.05    648.09 o 
  -9   5   8     6222.58     6253.41    281.91 o 
  -7   5   8    13701.87    14347.78    457.09 o 
  -5   5   8    16904.28    16897.88    418.27 o 
  -3   5   8     6040.36     6430.95    243.23 o 
  -1   5   8    20855.28    20528.70    305.59 o 
   1   5   8    40848.27    42053.74    520.51 o 
   3   5   8    10521.68    10547.78    695.71 o 
   5   5   8     5912.57     5390.28    311.72 o 
   7   5   8    21062.06    21093.86    608.34 o 
   9   5   8    18531.02    17714.71    496.66 o 
  11   5   8     4485.94     3865.77    571.41 o 
  13   5   8     1749.78     1542.78    300.93 o 
 -14   6   8     2257.22     2282.70    441.99 o 
 -12   6   8     2051.63     1858.32    349.63 o 
 -10   6   8     2515.66     2134.84    353.31 o 
  -8   6   8     6711.05     6422.01    289.85 o 
  -6   6   8     6967.65     6995.53    381.12 o 
  -4   6   8     5706.06     5523.96    325.66 o 
  -2   6   8    13900.35    14313.49    217.00 o 
   0   6   8    18498.90    18559.83    301.92 o 
   2   6   8     6303.69     6015.12    273.57 o 
   4   6   8     3619.51     3728.09    307.14 o 
   6   6   8     6940.51     6792.88    443.88 o 
   8   6   8     5504.38     5427.97    335.15 o 
  10   6   8     3548.19     3548.73    329.41 o 
  12   6   8     3415.44     2720.65    417.05 o 
 -15   7   8       88.81      381.53    133.46 o 
 -13   7   8      224.78      672.21    241.66 o 
 -11   7   8     2150.11     1613.00    354.59 o 
  -9   7   8      300.26      202.34    121.18 o 
  -7   7   8     1838.75     2297.76    263.41 o 
  -5   7   8      497.44      731.06    186.03 o 
  -3   7   8    13114.24    12916.41    310.04 o 
  -1   7   8      591.64      665.75     61.13 o 
   1   7   8     1865.50     1663.18    140.81 o 
   3   7   8      494.81      434.54    175.94 o 
   5   7   8     1199.19     1081.39    239.48 o 
   7   7   8       74.26      398.39    112.69 o 
   9   7   8        4.27      119.84    112.75 o 
  11   7   8      727.49      858.71    162.36 o 
 -14   8   8      524.79      767.50    241.84 o 
 -12   8   8      196.79      450.91    148.76 o 
 -10   8   8      178.36      176.78    139.34 o 
  -8   8   8     2365.47     2721.10    515.15 o 
  -6   8   8     4843.73     4875.03    312.85 o 
  -4   8   8      947.47      688.62    172.50 o 
  -2   8   8     2471.08     2140.42    121.70 o 
   0   8   8     8076.85     7429.46    228.32 o 
   2   8   8     1948.50     1936.80    223.20 o 
   4   8   8     2148.06     2092.78    273.96 o 
   6   8   8     6277.92     5879.65    357.46 o 
   8   8   8     2172.80     2488.30    327.12 o 
  10   8   8      183.68      327.91    153.35 o 
  12   8   8      316.63      488.47    156.70 o 
 -13   9   8      809.42      634.53    156.70 o 
 -11   9   8     2389.35     2415.09    425.74 o 
  -9   9   8     4052.90     3992.29    465.51 o 
  -7   9   8     6338.84     6372.71    413.43 o 
  -5   9   8     9630.42     9006.23    540.31 o 
  -3   9   8     8811.39     8789.11    300.13 o 
  -1   9   8    12039.06    11554.79    238.82 o 
   1   9   8    14438.00    14004.41    285.49 o 
   3   9   8     9593.77    10130.83    408.66 o 
   5   9   8     6648.79     6932.27    379.94 o 
   7   9   8     5243.77     5836.81    468.83 o 
   9   9   8     4312.46     4681.83    511.45 o 
  11   9   8     2821.27     3359.98    651.26 o 
 -12  10   8     2711.18     2171.31    397.89 o 
 -10  10   8     3686.43     4072.95    365.79 o 
  -8  10   8     2392.60     2665.35    394.47 o 
  -6  10   8     4410.05     4634.34    380.08 o 
  -4  10   8    13042.78    13546.98    456.65 o 
  -2  10   8    13599.39    14489.96    289.54 o 
   0  10   8     5791.44     6209.94    274.79 o 
   2  10   8     5736.31     6296.21    303.07 o 
   4  10   8    11793.45    11463.06    491.89 o 
   6  10   8     7402.22     7800.48    367.74 o 
   8  10   8     2637.20     2476.36    468.48 o 
  10  10   8     3502.17     2928.25    309.31 o 
  -9  11   8     1797.39     1694.32    340.39 o 
  -7  11   8     1291.50     1142.38    264.48 o 
  -5  11   8     1288.55     1467.74    249.30 o 
  -3  11   8     2431.14     2460.96    414.21 o 
  -1  11   8     3102.93     3141.25    291.47 o 
   1  11   8     2344.05     2312.85    303.30 o 
   3  11   8     2517.71     2875.10    361.55 o 
   5  11   8     2438.75     2677.35    372.27 o 
   7  11   8     1075.62     1079.43    179.50 o 
  -8  12   8       39.40      480.89    147.98 o 
  -6  12   8       49.63       17.59    197.42 o 
  -4  12   8      128.73       30.20    168.86 o 
  -2  12   8      133.28      447.07    166.64 o 
   0  12   8      118.15      266.43    136.89 o 
   2  12   8       19.44      134.07    129.67 o 
   4  12   8      380.63      304.81    153.97 o 
   6  12   8      125.61      244.16    137.74 o 
  -5  13   8     1333.64      492.39    283.41 o 
  -3  13   8     2787.74     2752.95    523.45 o 
  -1  13   8     1049.72      902.29    391.61 o 
   1  13   8      857.56      590.69    261.56 o 
   3  13   8     2786.88     2965.16    319.61 o 
 -15   1   9       95.03      130.83     91.78 o 
 -13   1   9     1101.64      987.39    157.47 o 
 -11   1   9     3556.75     3709.41    242.10 o 
  -9   1   9      534.90      455.68     71.04 o 
  -7   1   9      334.83      294.46     49.18 o 
  -5   1   9    11381.74    11508.01    171.35 o 
  -3   1   9    11602.56    11155.69    155.63 o 
  -1   1   9     3458.01     3619.49    132.95 o 
   1   1   9    11751.51    11918.01    228.59 o 
   3   1   9    17344.35    17826.85    275.28 o 
   5   1   9     7423.39     7084.49    225.93 o 
   7   1   9     2225.95     2287.38    243.13 o 
   9   1   9     1856.58     2321.62    243.36 o 
  11   1   9     2498.20     2393.03    370.48 o 
  13   1   9     1607.39     1266.31    250.92 o 
 -16   2   9     1524.46     1595.65    394.48 o 
 -14   2   9      528.03      468.33    177.86 o 
 -12   2   9     2361.94     2287.67    191.75 o 
 -10   2   9     8480.59     8102.87    216.66 o 
  -8   2   9     4542.80     4525.22    183.51 o 
  -6   2   9     7084.21     7185.44    138.72 o 
  -4   2   9    21145.91    21532.31    269.20 o 
  -2   2   9    19851.24    20248.00    362.60 o 
   0   2   9    22823.16    22873.23    357.16 o 
   2   2   9    23373.12    23551.87    430.44 o 
   4   2   9    18815.70    18152.69    334.47 o 
   6   2   9    15756.78    16268.71    348.30 o 
   8   2   9     7565.40     8262.41    389.45 o 
  10   2   9     3946.19     3883.41    322.14 o 
  12   2   9     4716.43     4970.73    445.56 o 
  14   2   9     3066.20     2092.06    320.97 o 
 -15   3   9     1962.23     1646.42    430.31 o 
 -13   3   9     1063.79     1433.43    259.60 o 
 -11   3   9     3079.52     3237.32    397.55 o 
  -9   3   9     9375.91     9424.15    536.99 o 
  -7   3   9     9682.57     9809.10    612.14 o 
  -5   3   9    10566.79    10319.18    160.63 o 
  -3   3   9    15887.42    15762.01    246.72 o 
  -1   3   9    19885.59    19924.20    288.82 o 
   1   3   9    19553.11    19566.73    323.88 o 
   3   3   9    13777.36    13443.85    209.03 o 
   5   3   9    13004.98    13106.09    328.56 o 
   7   3   9    11572.18    11655.75    272.03 o 
   9   3   9     7792.05     7612.54    348.12 o 
  11   3   9     4519.12     4387.72    418.28 o 
  13   3   9     2129.50     2344.45    470.39 o 
 -16   4   9      802.68      587.22    149.43 o 
 -14   4   9     1319.61     1212.64    230.30 o 
 -12   4   9       88.86      268.48    142.32 o 
 -10   4   9      225.50      328.90     85.80 o 
  -8   4   9     6252.72     6696.79    412.88 o 
  -6   4   9     7587.13     8018.19    283.20 o 
  -4   4   9      911.38      913.53    144.82 o 
  -2   4   9     5564.17     6168.64    127.59 o 
   0   4   9    14014.26    14183.73    233.02 o 
   2   4   9     1356.11     1423.21    109.22 o 
   4   4   9     1195.84     1255.16     93.58 o 
   6   4   9    11868.71    11809.38    400.57 o 
   8   4   9     5400.31     5790.20    405.91 o 
  10   4   9      279.79      433.87    156.39 o 
  12   4   9      331.44      372.24    160.21 o 
 -15   5   9        1.21       92.23    143.60 o 
 -13   5   9      267.29      175.04    182.04 o 
 -11   5   9      302.49      274.83    140.06 o 
  -9   5   9      770.55      725.22    173.51 o 
  -7   5   9      151.10      235.20    108.09 o 
  -5   5   9      124.19      212.07    166.81 o 
  -3   5   9       50.89       93.50     69.35 o 
  -1   5   9      317.10      257.94     49.28 o 
   1   5   9      631.34      577.48     91.35 o 
   3   5   9      103.89      278.04    102.99 o 
   5   5   9      652.85      537.61    139.62 o 
   7   5   9       17.08      228.92    119.35 o 
   9   5   9      608.84      485.00    170.92 o 
  11   5   9      218.91      656.69    188.36 o 
  13   5   9       65.55      296.66    123.08 o 
 -14   6   9     1561.99     1646.75    354.26 o 
 -12   6   9     1687.96     1276.86    314.95 o 
 -10   6   9     2343.27     2545.23    253.03 o 
  -8   6   9     7162.62     7136.79    400.71 o 
  -6   6   9     6753.70     7648.88    365.64 o 
  -4   6   9     4062.20     3695.80    285.33 o 
  -2   6   9     5836.21     5909.32    174.89 o 
   0   6   9    10967.74    11352.93    252.73 o 
   2   6   9    10252.16     9687.90    182.87 o 
   4   6   9     3225.59     3547.81    340.52 o 
   6   6   9     3036.74     3179.04    268.05 o 
   8   6   9     5109.84     5843.52    352.47 o 
  10   6   9     2444.64     2416.28    356.89 o 
  12   6   9     2017.26     2027.29    320.31 o 
 -13   7   9     1032.56     1005.68    263.90 o 
 -11   7   9     2609.60     2261.53    524.06 o 
  -9   7   9     9538.62     9504.50    441.25 o 
  -7   7   9     8864.54     9347.68    319.38 o 
  -5   7   9     6726.46     7039.66    430.59 o 
  -3   7   9    17263.43    16789.68    372.04 o 
  -1   7   9    21539.80    21223.75    295.46 o 
   1   7   9    16268.05    16413.00    348.19 o 
   3   7   9    12433.94    11986.61    312.17 o 
   5   7   9     9140.05     9186.22    291.24 o 
   7   7   9    11568.30    11679.49    432.68 o 
   9   7   9     7771.99     8188.64    553.29 o 
  11   7   9     1840.26     1783.24    346.13 o 
 -12   8   9     2289.21     1755.58    432.89 o 
 -10   8   9      515.54      733.23    293.23 o 
  -8   8   9     2461.57     2387.61    575.21 o 
  -6   8   9    13811.07    14160.61    396.82 o 
  -4   8   9    15539.58    16008.53    460.32 o 
  -2   8   9     7414.09     7443.70    427.61 o 
   0   8   9     8114.56     7994.70    408.31 o 
   2   8   9    16138.22    16389.06    548.49 o 
   4   8   9    14137.70    14156.96    363.52 o 
   6   8   9     7185.17     6904.15    443.13 o 
   8   8   9     4271.99     3457.74    467.89 o 
  10   8   9     1968.15     1797.27    226.63 o 
 -11   9   9      444.11      504.34    167.61 o 
  -9   9   9      577.04     1097.80    253.06 o 
  -7   9   9      655.80     1164.40    422.15 o 
  -5   9   9     2319.55     2235.53    347.24 o 
  -3   9   9     6154.29     6415.06    369.54 o 
  -1   9   9     2703.53     2720.97    205.25 o 
   1   9   9      319.81      408.07    137.04 o 
   3   9   9     2973.23     2495.49    371.04 o 
   5   9   9     4720.61     4455.22    348.56 o 
   7   9   9      943.48      780.63    154.51 o 
   9   9   9      131.86      293.13    129.28 o 
 -10  10   9      282.11      701.47    224.76 o 
  -8  10   9       57.54      527.68    160.63 o 
  -6  10   9       70.32      192.05    157.06 o 
  -4  10   9       59.47      465.05    174.86 o 
  -2  10   9       75.23      210.96    108.51 o 
   0  10   9      781.33      660.12    129.23 o 
   2  10   9      165.27      182.56    114.88 o 
   4  10   9       16.01       58.84    123.90 o 
   6  10   9      954.58      768.53    187.12 o 
   8  10   9      464.38      285.64    110.40 o 
  -9  11   9      992.00     1124.64    235.33 o 
  -7  11   9      932.35     1033.32    349.07 o 
  -5  11   9     4553.53     4254.61    361.55 o 
  -3  11   9     3964.77     4411.08    412.42 o 
  -1  11   9     1068.66     1083.98    255.09 o 
   1  11   9     2529.40     2184.70    366.12 o 
   3  11   9     4735.38     4165.12    384.55 o 
   5  11   9     2946.85     2994.57    413.73 o 
   7  11   9     1459.75     1638.66    225.37 o 
  -6  12   9     3135.19     3044.98    515.43 o 
  -4  12   9     4556.53     3948.75    876.99 o 
  -2  12   9     3118.71     2889.70    555.87 o 
   0  12   9     2244.46     3037.32    464.24 o 
   2  12   9     3858.06     4096.91    347.23 o 
   4  12   9     4423.56     4212.63    327.33 o 
  -3  13   9     1429.28      995.63    332.23 o 
  -1  13   9     1931.32     2155.60    516.04 o 
   1  13   9     1692.25     2166.80    455.34 o 
 -16   0  10     2316.81     1942.89    767.20 o 
 -14   0  10     5704.92     5285.95   1918.59 o 
 -12   0  10     2591.46     2807.90    256.03 o 
 -10   0  10     1970.65     2360.82    237.51 o 
  -8   0  10    13376.87    13644.36    455.36 o 
  -6   0  10    18451.04    17959.11    540.30 o 
  -4   0  10    13868.26    13421.44    278.40 o 
  -2   0  10    15500.56    15806.53    352.20 o 
   0   0  10    18363.92    20100.28    605.02 o 
   2   0  10    37316.48    37472.89   1767.47 o 
   4   0  10    30015.03    31387.36    709.78 o 
   6   0  10    11681.15    11389.23    728.31 o 
   8   0  10    15556.48    15851.81    547.34 o 
  10   0  10    14122.30    15294.81    666.24 o 
  12   0  10     5089.83     5404.70    876.00 o 
 -15   1  10      414.63      418.15    221.82 o 
 -13   1  10     3774.97     3478.14    546.32 o 
 -11   1  10     4001.49     4012.85    249.58 o 
  -9   1  10     3283.27     3219.23    199.17 o 
  -7   1  10     5016.99     4757.59    152.90 o 
  -5   1  10     8588.82     8598.68    249.42 o 
  -3   1  10    16414.48    16175.47    238.50 o 
  -1   1  10    12203.44    12133.17    224.61 o 
   1   1  10    14401.64    14266.83    323.24 o 
   3   1  10    22196.91    23846.20    454.69 o 
   5   1  10     8905.70     9043.33    266.10 o 
   7   1  10     6344.88     6733.75    275.43 o 
   9   1  10    12278.46    12023.61    369.07 o 
  11   1  10     5874.97     6248.30    586.30 o 
  13   1  10     1426.64     1675.74    298.48 o 
 -16   2  10      105.13      117.94    196.35 o 
 -14   2  10       13.85      256.75    122.36 o 
 -12   2  10       84.92      266.35     96.82 o 
 -10   2  10      167.21      124.00     73.98 o 
  -8   2  10     2646.18     2534.60     94.60 o 
  -6   2  10     1178.60     1177.04     74.94 o 
  -4   2  10       90.89       58.38     43.56 o 
  -2   2  10      985.95     1004.95     93.35 o 
   0   2  10     4295.47     4423.13    166.25 o 
   2   2  10     2825.14     2931.51    153.17 o 
   4   2  10      332.01      245.60     60.75 o 
   6   2  10      622.17      601.66    126.02 o 
   8   2  10     1784.39     2022.82    253.67 o 
  10   2  10      116.42      159.93    133.37 o 
  12   2  10       20.92      231.69    163.53 o 
 -15   3  10      718.44      445.85    140.69 o 
 -13   3  10     3202.26     3176.05    339.23 o 
 -11   3  10      789.25      586.17    182.51 o 
  -9   3  10      113.72      373.86    172.53 o 
  -7   3  10     1696.65     1763.14    228.69 o 
  -5   3  10     8618.16     8004.53    206.40 o 
  -3   3  10     2646.78     2578.83    145.88 o 
  -1   3  10      184.55      149.45     60.07 o 
   1   3  10     1943.36     1777.93    221.73 o 
   3   3  10     3899.69     4232.34    168.96 o 
   5   3  10     1890.65     1837.52    197.54 o 
   7   3  10     1250.65     1334.98    160.13 o 
   9   3  10     1839.65     1699.69    289.97 o 
  11   3  10     1454.37     1198.12    240.63 o 
  13   3  10      246.39      478.89    180.35 o 
 -14   4  10     1041.15      798.47    192.91 o 
 -12   4  10     2101.10     2216.94    271.99 o 
 -10   4  10     7096.12     7023.72    517.66 o 
  -8   4  10     5145.95     5294.88    303.56 o 
  -6   4  10     4620.19     5143.86    493.39 o 
  -4   4  10    15455.74    15393.98    357.31 o 
  -2   4  10    15189.58    15721.00    264.47 o 
   0   4  10     8240.79     8298.98    173.32 o 
   2   4  10    10299.29    10216.67    305.93 o 
   4   4  10     7739.30     7406.20    133.78 o 
   6   4  10     6333.17     6336.36    327.23 o 
   8   4  10     7267.47     7820.69    448.34 o 
  10   4  10     4910.39     5532.27    432.04 o 
  12   4  10     2337.37     2102.37    368.65 o 
 -15   5  10     2505.25     2306.86    501.97 o 
 -13   5  10      607.79      811.39    211.61 o 
 -11   5  10     1737.28     1880.13    284.20 o 
  -9   5  10    13835.74    12721.21    485.94 o 
  -7   5  10     9488.60     9972.15    357.67 o 
  -5   5  10     1504.78     2400.25    297.57 o 
  -3   5  10    10239.79    10702.03    251.69 o 
  -1   5  10    25371.19    25420.08    371.80 o 
   1   5  10    11127.30    11055.49    262.13 o 
   3   5  10     3662.26     3946.31    172.12 o 
   5   5  10     9038.78     9008.92    368.75 o 
   7   5  10    12455.75    14033.45    632.18 o 
   9   5  10     5432.41     5408.86    456.93 o 
  11   5  10     2229.53     2446.40    273.15 o 
 -14   6  10      878.97      902.98    219.52 o 
 -12   6  10     2014.78     1374.16    357.59 o 
 -10   6  10     1293.89      968.57    291.29 o 
  -8   6  10     2013.94     2115.59    315.26 o 
  -6   6  10     4019.21     4289.54    340.68 o 
  -4   6  10     1530.94     1535.54     81.93 o 
  -2   6  10      467.66      508.23     77.65 o 
   0   6  10     4283.45     3884.65    252.06 o 
   2   6  10     8927.92     9452.38    230.63 o 
   4   6  10     4141.91     4429.70    497.17 o 
   6   6  10     2306.20     2855.52    302.10 o 
   8   6  10     2414.17     2138.42    405.07 o 
  10   6  10     2336.17     1747.13    319.52 o 
 -13   7  10       94.56      296.20    102.79 o 
 -11   7  10       17.66      144.05    121.01 o 
  -9   7  10       11.07      147.15    103.42 o 
  -7   7  10      204.56      192.01    143.11 o 
  -5   7  10      136.69      145.28    124.10 o 
  -3   7  10     1683.75     1105.50    194.01 o 
  -1   7  10      160.36      162.52     64.69 o 
   1   7  10      291.75      233.94     99.71 o 
   3   7  10      247.33      317.87    110.23 o 
   5   7  10      124.06      328.16    132.56 o 
   7   7  10       10.06      276.80    120.44 o 
   9   7  10        8.08      212.59    108.23 o 
  11   7  10      317.74      539.01    150.80 o 
 -12   8  10       82.81      417.94    168.53 o 
 -10   8  10      682.81      585.72    190.73 o 
  -8   8  10     1500.21     1523.06    267.40 o 
  -6   8  10      889.60      795.79    176.59 o 
  -4   8  10     2158.27     2055.43    253.96 o 
  -2   8  10     5304.85     4660.13    216.83 o 
   0   8  10     3236.96     3431.39    226.12 o 
   2   8  10      523.42      436.13    132.17 o 
   4   8  10     1049.98      813.66    163.15 o 
   6   8  10     4108.79     3827.88    449.90 o 
   8   8  10     1964.11     1598.32    215.67 o 
  10   8  10       52.08      204.17     95.68 o 
 -11   9  10     1004.64      652.36    209.93 o 
  -9   9  10     2022.29     1316.84    296.34 o 
  -7   9  10     2867.72     3391.64    265.75 o 
  -5   9  10     2779.33     3575.43    375.39 o 
  -3   9  10     4675.76     4584.52    345.64 o 
  -1   9  10     5908.70     5001.75    214.07 o 
   1   9  10     4167.43     4187.36    242.54 o 
   3   9  10     5241.54     5767.53    384.99 o 
   5   9  10     7217.72     6368.72    399.74 o 
   7   9  10     3216.73     3412.07    371.16 o 
   9   9  10     1358.38      995.68    273.43 o 
 -10  10  10     1143.90     2271.26    265.76 o 
  -8  10  10      899.11     1152.22    255.78 o 
  -6  10  10     4346.48     5030.11    561.17 o 
  -4  10  10     5763.64     5350.69    406.44 o 
  -2  10  10     2096.92     2951.14    494.03 o 
   0  10  10     2908.23     3603.46    379.48 o 
   2  10  10     7355.12     6908.50    469.50 o 
   4  10  10     6743.68     7710.75    366.53 o 
   6  10  10     2613.03     2962.05    473.04 o 
  -7  11  10      520.00      454.60    242.68 o 
  -5  11  10     1826.32     2093.34    378.83 o 
  -3  11  10     1429.29     1127.18    313.76 o 
  -1  11  10     1119.08     1298.75    308.03 o 
   1  11  10     2206.10     2016.63    460.47 o 
   3  11  10     1861.42     1423.83    254.31 o 
   5  11  10     1132.54     1221.38    238.44 o 
  -4  12  10        3.22      227.99    201.54 o 
  -2  12  10       44.13       69.15    158.53 o 
   0  12  10      102.30      356.18    151.83 o 
   2  12  10       43.66      107.57    217.37 o 
 -15   1  11      104.74      367.52    252.76 o 
 -13   1  11     3111.62     2323.46    541.54 o 
 -11   1  11     3367.08     2820.60    308.48 o 
  -9   1  11      328.30      288.76     51.58 o 
  -7   1  11     2658.65     2633.70    143.89 o 
  -5   1  11    16043.18    15918.80    276.74 o 
  -3   1  11     7148.39     6966.98    193.29 o 
  -1   1  11      177.55      149.10     96.33 o 
   1   1  11     1798.57     1804.24    151.15 o 
   3   1  11    14207.51    15098.36    360.11 o 
   5   1  11     4350.59     4226.00    251.87 o 
   7   1  11      210.46      230.92     94.96 o 
   9   1  11     2681.19     2713.84    375.18 o 
  11   1  11     3991.65     3709.99    406.34 o 
 -14   2  11     2036.96     1043.43    347.57 o 
 -12   2  11     1949.83     1918.87    347.47 o 
 -10   2  11     3906.91     4402.12    490.31 o 
  -8   2  11    10374.37    10275.14    244.91 o 
  -6   2  11    13846.44    13840.48    342.22 o 
  -4   2  11    11005.25    11200.18    242.40 o 
  -2   2  11     9367.36     9242.31    271.77 o 
   0   2  11     8709.06     9166.43    301.16 o 
   2   2  11    12381.94    13068.86    256.22 o 
   4   2  11    12561.30    13352.98    532.28 o 
   6   2  11     5696.24     6250.17    309.58 o 
   8   2  11     4302.13     4787.52    401.40 o 
  10   2  11     6036.57     5894.20    431.64 o 
  12   2  11     2696.66     1973.02    426.22 o 
 -15   3  11      460.05      307.64    125.77 o 
 -13   3  11     2418.68     2110.36    343.63 o 
 -11   3  11     4210.48     4203.18    642.55 o 
  -9   3  11     3678.19     3188.66    543.88 o 
  -7   3  11     5786.38     6448.03    597.77 o 
  -5   3  11     9123.45     9219.83    427.99 o 
  -3   3  11    12854.62    13270.41    218.22 o 
  -1   3  11    18699.02    18998.33    386.17 o 
   1   3  11     8121.17     7819.01    236.95 o 
   3   3  11     3181.50     3787.02    233.13 o 
   5   3  11    10351.79    11006.07    279.90 o 
   7   3  11    10429.48    10255.53    423.92 o 
   9   3  11     2177.18     1874.66    296.59 o 
  11   3  11     1391.20     1184.60    219.05 o 
 -14   4  11      148.68      395.86    157.05 o 
 -12   4  11     1270.55     1502.23    274.03 o 
 -10   4  11     2380.48     2423.81    357.65 o 
  -8   4  11      564.30      821.85    182.61 o 
  -6   4  11     1071.57      923.66    226.83 o 
  -4   4  11     4126.19     4282.65    119.71 o 
  -2   4  11     5377.46     5541.95    136.93 o 
   0   4  11     4479.83     4718.15    180.89 o 
   2   4  11      852.05      799.95    109.01 o 
   4   4  11      381.22      481.47     99.94 o 
   6   4  11     2712.42     2482.81    394.28 o 
   8   4  11     1730.34     1944.03    305.96 o 
  10   4  11      306.93      204.67    123.16 o 
 -13   5  11        1.02      238.64    136.12 o 
 -11   5  11        2.41      134.03    110.51 o 
  -9   5  11       54.14      221.72    159.86 o 
  -7   5  11      453.93      373.03    119.88 o 
  -5   5  11      238.87      278.67    171.49 o 
  -3   5  11       82.68      111.92    105.63 o 
  -1   5  11       59.94      244.10     77.96 o 
   1   5  11     1470.92     1256.98    170.36 o 
   3   5  11     2106.32     1913.39    301.96 o 
   5   5  11      243.61      340.24    115.78 o 
   7   5  11      100.33      243.70    123.45 o 
   9   5  11      561.33      670.39    202.23 o 
  11   5  11        8.07      160.09    199.89 o 
 -12   6  11       82.73      289.21    106.53 o 
 -10   6  11     1370.35     1069.46    222.72 o 
  -8   6  11     4162.99     4411.52    543.27 o 
  -6   6  11     1631.39     1241.59    354.54 o 
  -4   6  11     1111.47     1613.28    247.70 o 
  -2   6  11     9580.41     8937.26    173.97 o 
   0   6  11     8525.36     8544.67    222.93 o 
   2   6  11     2670.18     2525.72    312.05 o 
   4   6  11     5717.49     5486.08    318.45 o 
   6   6  11     7482.64     8141.10    377.72 o 
   8   6  11     3117.69     2825.71    313.99 o 
  10   6  11      523.16      350.56    172.58 o 
 -13   7  11      852.17      865.95    267.90 o 
 -11   7  11      791.95     1244.78    312.00 o 
  -9   7  11     4462.66     4819.03    695.79 o 
  -7   7  11     7953.99     8633.99    408.05 o 
  -5   7  11     1730.50     2038.73    300.97 o 
  -3   7  11     4586.10     5223.28    304.62 o 
  -1   7  11    19406.61    19779.49    272.12 o 
   1   7  11     8566.79     9007.82    252.34 o 
   3   7  11     2689.50     2831.01    274.08 o 
   5   7  11     6925.55     7759.67    366.59 o 
   7   7  11     8669.37     9237.20    577.05 o 
   9   7  11     3911.18     4497.54    464.33 o 
 -12   8  11     1987.15     1778.05    429.97 o 
 -10   8  11     1576.53     1882.49    376.99 o 
  -8   8  11     1100.95     1152.93    221.95 o 
  -6   8  11     3174.74     3062.34    433.82 o 
  -4   8  11     8566.24     8843.05    550.17 o 
  -2   8  11     5608.10     6551.19    492.38 o 
   0   8  11     1358.14     1468.41    190.24 o 
   2   8  11     5387.07     5775.77    500.16 o 
   4   8  11     8895.02     9101.59    391.54 o 
   6   8  11     1730.74     1494.77    226.43 o 
   8   8  11     1379.28     1072.93    337.78 o 
  -9   9  11       24.56      108.21    120.39 o 
  -7   9  11      363.45      377.23    174.31 o 
  -5   9  11     1827.69     2008.43    305.39 o 
  -3   9  11      989.52      583.34    280.08 o 
  -1   9  11      321.45      490.06    216.04 o 
   1   9  11     1778.46     1511.21    251.56 o 
   3   9  11     1795.40     1824.41    218.49 o 
   5   9  11       50.93      162.66    136.28 o 
   7   9  11      213.07      305.87    156.30 o 
  -8  10  11      579.76      678.55    182.40 o 
  -6  10  11      288.74      373.08    148.97 o 
  -4  10  11        9.72      328.79    158.18 o 
  -2  10  11       14.66      414.47    302.97 o 
   0  10  11      162.21      302.22    170.78 o 
   2  10  11      307.42      329.12    109.21 o 
   4  10  11      246.23      371.19    126.42 o 
   6  10  11       70.01      288.85     99.10 o 
  -7  11  11      991.68      602.96    323.20 o 
  -5  11  11     1762.92     1169.97    370.62 o 
  -3  11  11     1711.53     1017.31    292.63 o 
  -1  11  11     1214.32     1369.99    228.63 o 
   1  11  11     1969.56     1976.28    409.42 o 
   3  11  11     3053.80     2675.13    533.70 o 
 -14   0  12      464.82      600.57    593.63 o 
 -12   0  12      490.45      584.37    693.14 o 
 -10   0  12      353.70      418.99    244.51 o 
  -8   0  12     4104.84     4631.05    565.15 o 
  -6   0  12    14833.61    15530.36    534.85 o 
  -4   0  12     5160.08     5887.93    275.21 o 
  -2   0  12     1583.33     1759.41    204.03 o 
   0   0  12    14179.08    14688.11    401.79 o 
   2   0  12    23925.16    23327.32    748.96 o 
   4   0  12     9774.73    10071.20    341.67 o 
   6   0  12     2178.93     3135.30    504.81 o 
   8   0  12     3332.65     3667.18    520.99 o 
  10   0  12     5020.39     4020.89   1395.81 o 
 -15   1  12       82.91      131.05    273.74 o 
 -13   1  12      220.64      200.86    260.04 o 
 -11   1  12     2938.32     2503.13    541.13 o 
  -9   1  12     1382.50     1345.35    239.61 o 
  -7   1  12      600.44      451.40    113.16 o 
  -5   1  12     3266.36     3708.52    232.24 o 
  -3   1  12     7679.59     7198.42    159.14 o 
  -1   1  12     7986.15     8433.42    469.92 o 
   1   1  12     5948.44     6119.22    269.61 o 
   3   1  12     7070.79     7123.40    359.68 o 
   5   1  12     7043.21     7097.91    252.65 o 
   7   1  12     3735.36     3623.02    340.05 o 
   9   1  12     2554.90     2396.29    351.27 o 
  11   1  12     1774.16     1567.69    399.35 o 
 -14   2  12       59.54      280.67    260.22 o 
 -12   2  12       48.88      138.54     80.37 o 
 -10   2  12       11.63      156.67     98.45 o 
  -8   2  12      613.46      597.83    178.16 o 
  -6   2  12      195.92      152.89    135.52 o 
  -4   2  12       75.49      174.34     52.29 o 
  -2   2  12     1417.98     1432.24    151.35 o 
   0   2  12      594.76      624.05    129.52 o 
   2   2  12      517.59      331.29     95.12 o 
   4   2  12     3724.73     4115.98    307.90 o 
   6   2  12     2538.88     2799.99    314.22 o 
   8   2  12      336.49      347.60    107.12 o 
  10   2  12      182.59      152.51    151.23 o 
 -13   3  12      663.65      515.74    170.82 o 
 -11   3  12     1913.06     1790.09    345.24 o 
  -9   3  12       39.51      140.77    104.44 o 
  -7   3  12       30.70       83.37    100.29 o 
  -5   3  12     7590.05     8047.63    321.88 o 
  -3   3  12     1541.60     1262.84    203.17 o 
  -1   3  12     1233.74     1346.01    156.20 o 
   1   3  12     1653.64     1704.42    194.71 o 
   3   3  12     5752.91     5872.47    260.85 o 
   5   3  12       44.59       90.05    131.94 o 
   7   3  12      597.28      359.58    149.19 o 
   9   3  12      300.80      391.02    143.72 o 
  11   3  12     1325.44     1256.05    245.74 o 
 -14   4  12      646.70      386.45    108.64 o 
 -12   4  12      563.28      212.28    180.93 o 
 -10   4  12     2961.53     3301.27    429.38 o 
  -8   4  12     6087.80     5867.90    316.56 o 
  -6   4  12     1985.32     1892.49    373.10 o 
  -4   4  12      937.64     1099.07    169.88 o 
  -2   4  12     8553.87     9102.86    445.11 o 
   0   4  12    14644.06    14106.19    291.12 o 
   2   4  12     3729.96     3355.93    254.84 o 
   4   4  12     2232.88     2149.04    364.69 o 
   6   4  12     6164.77     6460.30    461.91 o 
   8   4  12     3544.07     3519.40    486.90 o 
  10   4  12     1210.26     1279.73    286.19 o 
 -13   5  12     1211.79      916.09    245.81 o 
 -11   5  12     1358.06     1507.90    281.95 o 
  -9   5  12     3416.23     3748.10    400.21 o 
  -7   5  12     6428.19     6479.34    417.23 o 
  -5   5  12     5086.50     4878.76    488.77 o 
  -3   5  12     5754.29     6011.86    340.64 o 
  -1   5  12    12426.09    12707.26    247.21 o 
   1   5  12    10052.47    10636.78    249.80 o 
   3   5  12     4858.69     4524.06    360.26 o 
   5   5  12     8690.14     8165.67    387.93 o 
   7   5  12     8667.46     7982.44    424.57 o 
   9   5  12     1821.62     1274.91    290.49 o 
 -12   6  12      292.84      265.40    139.28 o 
 -10   6  12     2567.44     2806.48    414.09 o 
  -8   6  12     3192.69     3171.54    375.80 o 
  -6   6  12     1987.07     1692.10    352.85 o 
  -4   6  12     5910.15     6167.24    295.91 o 
  -2   6  12     9582.68     9658.19    262.98 o 
   0   6  12     3541.29     3862.88    194.30 o 
   2   6  12     2454.83     3200.23    361.80 o 
   4   6  12     6334.32     6271.80    298.77 o 
   6   6  12     4924.26     4573.96    294.90 o 
   8   6  12     1042.58      933.26    161.09 o 
 -11   7  12       50.34      263.90    119.52 o 
  -9   7  12       15.93      235.91    139.70 o 
  -7   7  12     1130.92      969.05    228.82 o 
  -5   7  12     2590.83     2868.60    385.27 o 
  -3   7  12      474.73      422.23    134.31 o 
  -1   7  12       68.29      174.68     88.55 o 
   1   7  12      644.52      659.61    143.49 o 
   3   7  12     2169.29     1763.99    248.72 o 
   5   7  12       59.75      232.08    155.22 o 
   7   7  12       25.40      249.00    121.73 o 
 -10   8  12      558.31      474.09    206.61 o 
  -8   8  12      708.81      902.42    236.62 o 
  -6   8  12      527.01      394.43    150.56 o 
  -4   8  12      479.12      473.59    184.56 o 
  -2   8  12     1215.23     1426.21    214.29 o 
   0   8  12     1621.93     1985.60    315.87 o 
   2   8  12      487.29      408.75    116.07 o 
   4   8  12      653.58      672.28    168.21 o 
   6   8  12     1364.07     1574.40    264.41 o 
  -9   9  12     1189.78     1157.96    248.60 o 
  -7   9  12     2250.09     1781.87    380.32 o 
  -5   9  12     5262.75     5547.06    433.73 o 
  -3   9  12     4015.31     4381.97    545.44 o 
  -1   9  12     3368.34     3632.10    560.76 o 
   1   9  12     4387.79     4324.81    660.91 o 
   3   9  12     2865.41     3048.59    347.48 o 
   5   9  12     2640.41     2739.74    293.32 o 
  -6  10  12     4390.67     4055.62    430.46 o 
  -4  10  12     5409.13     4525.38    548.07 o 
  -2  10  12     1751.62     2049.13    351.02 o 
   0  10  12     2225.86     2448.15    399.95 o 
   2  10  12     5854.66     6465.62    761.60 o 
   4  10  12     4388.97     4056.69    544.07 o 
  -3  11  12     1000.24     1150.86    303.69 o 
  -1  11  12      552.77      360.08    176.11 o 
 -13   1  13      855.14      567.57    352.94 o 
 -11   1  13      906.79      872.94    270.24 o 
  -9   1  13      255.26      251.03    151.16 o 
  -7   1  13      673.80      493.82    106.28 o 
  -5   1  13     4383.65     4412.27    228.82 o 
  -3   1  13     4732.68     4739.34    208.15 o 
  -1   1  13     2186.09     2179.47    157.02 o 
   1   1  13     3355.70     3600.22    201.48 o 
   3   1  13     4046.25     3784.68    264.96 o 
   5   1  13     2391.08     2802.08    330.83 o 
   7   1  13     1860.56     1540.56    238.80 o 
   9   1  13     1584.08     1388.33    238.28 o 
 -12   2  13     1339.84     1461.67    420.98 o 
 -10   2  13      932.37     1177.16    245.75 o 
  -8   2  13     3970.75     3595.36    324.56 o 
  -6   2  13     8562.80     8900.49    297.58 o 
  -4   2  13     3567.82     3564.74    139.90 o 
  -2   2  13     2555.66     3025.72    188.67 o 
   0   2  13    15436.27    15163.89    272.56 o 
   2   2  13    13940.83    13528.69    341.97 o 
   4   2  13     1535.16     1477.30    230.76 o 
   6   2  13     3018.35     2642.51    235.13 o 
   8   2  13     9424.13     8550.93    354.06 o 
  10   2  13     4645.43     3964.27    587.51 o 
 -13   3  13      951.04      611.77    290.93 o 
 -11   3  13     3306.75     2887.94    397.39 o 
  -9   3  13     4205.33     4659.22    499.70 o 
  -7   3  13      939.89      867.92    254.16 o 
  -5   3  13     3238.87     3735.19    349.28 o 
  -3   3  13     9426.33     9609.06    319.40 o 
  -1   3  13     5155.60     5827.99    275.69 o 
   1   3  13     3402.97     3915.81    230.74 o 
   3   3  13     4228.70     4337.52    194.30 o 
   5   3  13     5444.03     6084.88    490.83 o 
   7   3  13     6189.55     6945.90    410.51 o 
   9   3  13     3341.88     2501.68    378.50 o 
 -12   4  13      187.86      217.13    133.87 o 
 -10   4  13     2492.85     2818.31    438.99 o 
  -8   4  13     1831.59     1244.72    260.56 o 
  -6   4  13       38.84      263.94     95.42 o 
  -4   4  13      499.53      499.76    154.72 o 
  -2   4  13     2559.83     2732.56    261.11 o 
   0   4  13     1202.03     1368.29    146.81 o 
   2   4  13      752.98      871.34    132.31 o 
   4   4  13     1556.65     1312.55    203.86 o 
   6   4  13     1457.12     1211.26    350.75 o 
   8   4  13      585.94      468.60    135.72 o 
 -11   5  13      201.03      235.06    119.81 o 
  -9   5  13       12.64      -17.06    135.29 o 
  -7   5  13      123.30       65.44    132.39 o 
  -5   5  13      304.47      623.66    173.67 o 
  -3   5  13     1478.63     1511.24    277.48 o 
  -1   5  13       11.99      140.78    105.92 o 
   1   5  13      263.97      207.77     89.24 o 
   3   5  13      231.73      265.75     84.31 o 
   5   5  13      421.59      345.67    100.64 o 
   7   5  13       11.03      379.62    106.70 o 
   9   5  13       71.90      240.84    139.08 o 
 -10   6  13     1113.13     1133.23    231.33 o 
  -8   6  13     1350.96     2180.22    397.35 o 
  -6   6  13      749.01      463.07    181.36 o 
  -4   6  13     2030.71     2394.22    397.15 o 
  -2   6  13     3875.62     3750.22    568.97 o 
   0   6  13     1659.57     1607.30    201.81 o 
   2   6  13      693.74      448.06    126.81 o 
   4   6  13     2496.88     1924.71    329.10 o 
   6   6  13     3506.00     2663.23    483.47 o 
   8   6  13     1670.54     1117.89    207.33 o 
  -9   7  13     1524.43     1509.36    267.07 o 
  -7   7  13     1203.43     1440.01    243.92 o 
  -5   7  13     2187.62     2041.47    357.40 o 
  -3   7  13     4027.59     5118.99    690.21 o 
  -1   7  13     3974.89     3868.14    776.45 o 
   1   7  13     3331.36     3394.74    279.64 o 
   3   7  13     4232.31     4207.91    411.38 o 
   5   7  13     4310.25     4770.34    373.00 o 
   7   7  13     2747.93     2914.16    382.48 o 
  -8   8  13     1243.08     1025.01    239.68 o 
  -6   8  13     1821.49     2146.94    323.66 o 
  -4   8  13      683.84      662.10    162.53 o 
  -2   8  13     1648.01     1776.21    291.63 o 
   0   8  13     3612.59     3176.24    617.53 o 
   2   8  13     2835.59     2594.24    290.95 o 
   4   8  13     3045.15     4012.97    565.02 o 
  -7   9  13      321.70      477.75    181.37 o 
  -5   9  13      209.36      201.46    165.30 o 
  -3   9  13       40.17      270.93    198.93 o 
  -1   9  13       65.38      148.00    157.36 o 
   1   9  13      809.05      770.35    313.61 o 
   3   9  13     1010.61     1167.29    303.72 o 
  -4  10  13      741.71      329.32    231.19 o 
  -2  10  13      411.43      703.16    207.76 o 
   0  10  13      187.08      641.40    241.73 o 
 -12   0  14     1050.86     1383.97    941.94 o 
 -10   0  14      384.94      378.39    201.35 o 
  -8   0  14     4354.36     3376.98    842.58 o 
  -6   0  14    10695.09     9827.91   1075.01 o 
  -4   0  14     4191.30     3544.70    360.02 o 
  -2   0  14     1001.11     1494.91    220.16 o 
   0   0  14     4371.77     4870.36    382.68 o 
   2   0  14    11518.65    11748.50    423.83 o 
   4   0  14     5706.70     5742.74    733.35 o 
   6   0  14     1575.19     1511.53    375.23 o 
   8   0  14     3998.18     2991.14   1187.35 o 
 -11   1  14      735.52      635.73    561.27 o 
  -9   1  14     1446.73     1043.73    261.44 o 
  -7   1  14     2992.29     2482.56    410.58 o 
  -5   1  14     2702.64     2729.80    290.21 o 
  -3   1  14     3559.34     3461.46    265.60 o 
  -1   1  14     3491.52     3854.37    209.98 o 
   1   1  14     1547.66     1186.07    175.95 o 
   3   1  14     2221.87     2325.00    245.61 o 
   5   1  14     3600.44     3176.90    360.39 o 
   7   1  14     2348.28     1880.06    350.60 o 
   9   1  14     1589.54     1526.28    361.94 o 
 -12   2  14      415.83      313.13    301.72 o 
 -10   2  14      241.44      149.82    173.13 o 
  -8   2  14       42.68      122.88     94.35 o 
  -6   2  14      178.77      143.27     86.96 o 
  -4   2  14     1482.85     1087.96    203.60 o 
  -2   2  14      615.98      628.46    104.31 o 
   0   2  14      263.69      179.48     91.37 o 
   2   2  14      192.66      262.17     86.77 o 
   4   2  14      958.44      823.42    139.22 o 
   6   2  14      399.33      516.76    172.58 o 
   8   2  14      248.87      200.91    102.60 o 
 -11   3  14       11.41      352.96    129.49 o 
  -9   3  14      757.18      570.00    180.04 o 
  -7   3  14     1793.86     1516.72    305.42 o 
  -5   3  14      752.49      555.44    141.19 o 
  -3   3  14     1022.36      735.24    132.77 o 
  -1   3  14      874.83      665.92    141.07 o 
   1   3  14     1141.33     1203.10    142.64 o 
   3   3  14     2421.23     1984.80    333.57 o 
   5   3  14     1841.65     1698.47    318.12 o 
   7   3  14      679.33      620.01    148.20 o 
 -10   4  14     1515.94     1055.99    261.23 o 
  -8   4  14     2750.20     2262.83    346.93 o 
  -6   4  14     4420.97     4251.15    375.97 o 
  -4   4  14     4695.89     4567.54    311.22 o 
  -2   4  14     3418.85     3582.94    269.26 o 
   0   4  14     4820.89     4859.12    222.12 o 
   2   4  14     5824.08     6272.40    336.38 o 
   4   4  14     2122.92     1935.01    303.10 o 
   6   4  14     1960.49     1201.65    287.11 o 
   8   4  14     3558.67     2766.35    397.10 o 
 -11   5  14     2107.70     1440.01    351.38 o 
  -9   5  14     2425.63     2271.01    505.38 o 
  -7   5  14     1254.89      906.30    258.22 o 
  -5   5  14     4599.18     4742.77    364.98 o 
  -3   5  14    10740.04    11233.92    323.81 o 
  -1   5  14     3752.97     3758.39    425.74 o 
   1   5  14      972.87      973.11    187.17 o 
   3   5  14     4469.03     3817.93    471.79 o 
   5   5  14     6265.42     6834.27    416.23 o 
   7   5  14     1970.60     1526.04    362.90 o 
 -10   6  14      618.54      613.73    244.19 o 
  -8   6  14      678.81      505.21    200.57 o 
  -6   6  14      811.11      835.05    231.66 o 
  -4   6  14     1960.40     1574.25    371.01 o 
  -2   6  14     2990.25     2835.38    444.04 o 
   0   6  14     1608.75     2192.18    297.96 o 
   2   6  14      916.16      525.80    193.08 o 
   4   6  14     1398.60     1330.94    258.59 o 
   6   6  14     1329.43      985.27    257.25 o 
  -9   7  14       45.38      326.15    127.93 o 
  -7   7  14      208.27      462.97    160.13 o 
  -5   7  14      161.86      100.06    121.35 o 
  -3   7  14        9.80      291.41    162.22 o 
  -1   7  14        7.70      513.94    225.05 o 
   1   7  14      196.71      420.50    271.49 o 
   3   7  14      104.92      117.84    140.15 o 
   5   7  14       13.47      278.92    134.43 o 
  -6   8  14       25.41      122.08    130.42 o 
  -4   8  14      221.29      255.82    169.08 o 
  -2   8  14      995.94      657.28    237.67 o 
   0   8  14      437.63      619.45    190.40 o 
   2   8  14      476.46      372.79    263.89 o 
  -3   9  14     1242.57     1265.78    258.73 o 
  -1   9  14     2107.06     2177.47    326.12 o 
 -11   1  15      122.12      414.24    306.07 o 
  -9   1  15      361.76      205.09    185.92 o 
  -7   1  15     1572.52     1552.00    343.99 o 
  -5   1  15      744.23      688.54    226.92 o 
  -3   1  15       78.35      127.41    101.69 o 
  -1   1  15     1130.15     1191.38    149.99 o 
   1   1  15     3317.44     3435.09    317.75 o 
   3   1  15     1187.79     1041.91    166.31 o 
   5   1  15      301.36      318.50    116.70 o 
   7   1  15      944.05      841.60    265.90 o 
 -10   2  15     1349.92     1117.71    395.22 o 
  -8   2  15     1928.87     1733.53    413.58 o 
  -6   2  15     1574.08      972.31    267.57 o 
  -4   2  15     1257.38     1308.44    300.47 o 
  -2   2  15     2190.11     2074.24    296.48 o 
   0   2  15     5652.78     6650.10    486.00 o 
   2   2  15     7084.77     7649.65    261.07 o 
   4   2  15     2239.30     2411.84    384.86 o 
   6   2  15      691.39      831.07    219.39 o 
  -9   3  15     1206.86      836.22    267.45 o 
  -7   3  15     1500.34     1416.24    330.59 o 
  -5   3  15     1393.29     1487.66    272.75 o 
  -3   3  15     4405.77     5592.69    551.37 o 
  -1   3  15     6167.79     6572.64    355.22 o 
   1   3  15     2763.68     2617.73    254.83 o 
   3   3  15     3183.98     2466.07    544.24 o 
   5   3  15     5407.55     4856.45    596.55 o 
 -10   4  15      583.92      412.86    166.33 o 
  -8   4  15      381.52      308.96    112.33 o 
  -6   4  15      157.97      247.53    123.89 o 
  -4   4  15     1686.72     2299.15    267.57 o 
  -2   4  15     3567.67     3427.07    234.00 o 
   0   4  15     1104.08      937.28    450.14 o 
   2   4  15      760.38      551.11    145.50 o 
   4   4  15     2591.14     1779.47    350.76 o 
   6   4  15     1958.14     1933.35    392.93 o 
  -9   5  15       28.37       51.89    111.89 o 
  -7   5  15       19.81      152.26    128.31 o 
  -5   5  15       25.75      216.66     91.41 o 
  -3   5  15       75.61      226.25    108.74 o 
  -1   5  15      150.79      230.51    102.76 o 
   1   5  15        4.57       88.71     87.37 o 
   3   5  15      193.17      355.96    188.12 o 
   5   5  15        6.14      267.13    117.60 o 
  -8   6  15      264.40      140.39    134.91 o 
  -6   6  15      734.90      748.71    242.12 o 
  -4   6  15     1057.87     1092.25    240.81 o 
  -2   6  15     1781.83     1776.33    293.76 o 
   0   6  15      865.53      653.41    267.69 o 
   2   6  15      387.33      221.18    107.12 o 
   4   6  15     1699.03     1434.87    336.81 o 
  -5   7  15     1586.13     1505.64    287.11 o 
  -3   7  15     2869.27     2747.61    362.91 o 
  -1   7  15     2570.53     2285.80    392.30 o 
   1   7  15     1040.06     1238.48    252.69 o 
  -8   0  16     1394.37     1095.84    791.50 o 
  -6   0  16     2296.88     1972.97   1220.81 o 
  -4   0  16     1016.49     1011.07    409.64 o 
  -2   0  16     1954.51     1271.36    448.98 o 
   0   0  16     4843.92     5190.22    334.46 o 
   2   0  16     1358.87     1413.16    254.13 o 
   4   0  16      356.05      176.51    136.48 o 
  -9   1  16      218.37      480.01    316.49 o 
  -7   1  16     1080.46      729.02    525.35 o 
  -5   1  16     1861.96     2244.68    505.62 o 
  -3   1  16      611.78      757.29    145.42 o 
  -1   1  16     1477.12     1079.50    222.18 o 
   1   1  16     2139.70     2308.39    260.12 o 
   3   1  16      493.56      451.62    118.37 o 
   5   1  16      677.72      614.12    193.26 o 
  -8   2  16       18.98      237.90    242.81 o 
  -6   2  16        6.97      179.64    131.62 o 
  -4   2  16      213.69       98.30    127.95 o 
  -2   2  16      328.48      419.41     97.68 o 
   0   2  16       15.63      133.29     99.18 o 
   2   2  16       17.47      134.98    104.73 o 
   4   2  16      540.23      455.15    118.87 o 
  -7   3  16      387.91      255.79    144.02 o 
  -5   3  16      863.40      495.36    223.98 o 
  -3   3  16       34.42       41.95    138.08 o 
  -1   3  16      210.11      124.32     64.47 o 
   1   3  16     1089.79      841.99    196.94 o 
   3   3  16      166.70      329.25    116.52 o 
  -8   4  16      282.31      297.71    150.75 o 
  -6   4  16      258.98      282.04    114.71 o 
  -4   4  16     1467.42     1355.25    223.16 o 
  -2   4  16     2673.91     3138.14    414.07 o 
   0   4  16     1522.25     1404.01    235.93 o 
   2   4  16     1191.11      566.10    223.74 o 
  -5   5  16      902.39      777.10    182.72 o 
  -3   5  16     2433.95     3201.35    350.88 o 
  -1   5  16     2059.86     2012.82    716.35 o 
   1   5  16     1281.39     1396.62    214.63 o 
  -4   6  16      801.25     1098.68    424.54 o 
  -2   6  16     1102.19     1692.54    512.94 o 
   0   6  16      773.35      750.96    229.59 o 
  -5   1  17     1162.61     1342.86    379.52 o 
  -3   1  17      720.62      708.32    186.78 o 
  -1   1  17      726.98      627.09    160.22 o 
   1   1  17     1244.07     1058.28    231.30 o 
  -6   2  17     1882.46     1873.09    484.37 o 
  -4   2  17     1250.39      978.52    216.09 o 
  -2   2  17     2189.33     2307.54    398.79 o 
   0   2  17     2691.54     2851.55    273.50 o 
  -5   3  17     2728.67     2821.89    452.66 o 
  -3   3  17     1541.04     1131.85    225.50 o 
  -1   3  17      209.75      532.98    154.44 o 
                                                 
